# Supplementary material for: μ-2-Amino­terephthalato-κ2 O 1:O 4-bis­[triphenyl­tin(IV)]
Source: Acta Crystallogr Sect E Struct Rep Online. 2009 Oct 28;65(Pt 11):m1451. doi: 10.1107/S1600536809043554 (PMC2971378; doi:10.1107/S1600536809043554)
Supplement: Supplementary file 1 [file e-65-m1451-sup1.cif]

##############################################################################
###                                                                        ###
###        Electronic paper (Acta Crystallographica Section E)             ###
###                                                                        ###
##############################################################################
#                                                                            #
# This CIF contains the data in a paper accepted for publication in Acta     #
# Crystallographica Section E. It conforms to the requirements of Notes      #
# for Authors for Section E, and has been peer reviewed under the auspices   #
# of the IUCr Commission on Journals.                                        #
#                                                                            #
# Full details of the Crystallographic Information File format               #
# are given in the paper "The Crystallographic Information File (CIF):       #
# a New Standard Archive File for Crystallography" by S. R. Hall, F. H.      #
# Allen and I. D. Brown [Acta Cryst. (1991), A47, 655-685].                  #
#                                                                            #
# The current version of the core CIF dictionary is obtainable from          #
# ftp://ftp.iucr.org/pub/cif_core.dic. The current version number is 2.4.    #
#                                                                            #
# Software is freely available for graphical display of the structure(s) in  #
# this CIF.  For information consult the CIF home page http://www.iucr.org/  #
# cif/home.html                                                              #
#                                                                            #
# This file may be used for bona fide research purposes within the           #
# scientific community so long as proper attribution is given to the journal # 
# article from which it was obtained.                                        #
#                                                                            #
##############################################################################
                                             
data_I
_audit_creation_method     SHELXL-97
_chemical_name_systematic
;
\m-2-Aminoterephthalato-\k^2^<i>O</i>^1^:<i>O</i>^4^-bis[triphenyltin(IV)]
;
_chemical_name_common     ?
_chemical_formula_moiety     'C44 H35 N O4 Sn2'
_chemical_formula_sum     'C44 H35 N O4 Sn2'
_chemical_formula_iupac     '[Sn2 (C6 H5)6 (C8 H5 N O4)]'
_chemical_formula_weight     879.11
_chemical_melting_point     ?
_symmetry_cell_setting     'Monoclinic'
_symmetry_space_group_name_H-M     'P 21/c'
_symmetry_space_group_name_Hall     '-P 2ybc'
loop_
    _symmetry_equiv_pos_as_xyz
    'x, y, z'
    '-x, y+1/2, -z+1/2'
    '-x, -y, -z'
    'x, -y-1/2, z-1/2'
_cell_length_a     16.2933(14)
_cell_length_b     20.6628(18)
_cell_length_c     11.5254(11)
_cell_angle_alpha     90.00
_cell_angle_beta     93.0320(10)
_cell_angle_gamma     90.00
_cell_volume     3874.8(6)
_cell_formula_units_Z     4
_cell_measurement_reflns_used     4322
_cell_measurement_theta_min     2.5
_cell_measurement_theta_max     25.14
_cell_measurement_temperature     298(2)
_exptl_crystal_description     needle
_exptl_crystal_colour     yellow
_exptl_crystal_size_max     0.23
_exptl_crystal_size_mid     0.12
_exptl_crystal_size_min     0.10
_exptl_crystal_density_diffrn     1.507
_exptl_crystal_density_meas     ?
_exptl_crystal_density_method     'not measured'
_exptl_crystal_F_000     1752
_exptl_absorpt_coefficient_mu     1.331
_exptl_absorpt_correction_type     multi-scan
_exptl_absorpt_process_details     '(SADABS; Sheldrick, 1996)'
_exptl_absorpt_correction_T_min     0.7493
_exptl_absorpt_correction_T_max     0.8784
_diffrn_ambient_temperature     298(2)
_diffrn_radiation_type     MoK\a
_diffrn_radiation_wavelength     0.71073
_diffrn_radiation_source     'fine-focus sealed tube'
_diffrn_radiation_monochromator     graphite
_diffrn_measurement_device_type     'Siemens SMART 1000 CCD'
_diffrn_measurement_method     '\f and \w'
_diffrn_detector_area_resol_mean     ?
_diffrn_reflns_number     19986
_diffrn_reflns_av_R_equivalents     0.0705
_diffrn_reflns_av_sigmaI/netI     0.0764
_diffrn_reflns_theta_min     1.59
_diffrn_reflns_theta_max     25.02
_diffrn_reflns_theta_full     25.02
_diffrn_measured_fraction_theta_max     0.997
_diffrn_measured_fraction_theta_full     0.997
_diffrn_reflns_limit_h_min     -19
_diffrn_reflns_limit_h_max     18
_diffrn_reflns_limit_k_min     -13
_diffrn_reflns_limit_k_max     24
_diffrn_reflns_limit_l_min     -13
_diffrn_reflns_limit_l_max     13
_diffrn_standards_number     ?
_diffrn_standards_interval_count     ?
_diffrn_standards_interval_time     ?
_diffrn_standards_decay_%     ?
_reflns_number_total     6817
_reflns_number_gt     3977
_reflns_threshold_expression     I>2\s(I)
_refine_ls_structure_factor_coef     Fsqd
_refine_ls_matrix_type     full
_refine_ls_R_factor_all     0.1034
_refine_ls_R_factor_gt     0.0497
_refine_ls_wR_factor_gt     0.0979
_refine_ls_wR_factor_ref     0.1182
_refine_ls_goodness_of_fit_ref     0.991
_refine_ls_restrained_S_all     0.991
_refine_ls_number_reflns     6817
_refine_ls_number_parameters     470
_refine_ls_number_restraints     0
_refine_ls_hydrogen_treatment     constr
_refine_ls_weighting_scheme     calc
_refine_ls_weighting_details
                 'calc w=1/[\s^2^(Fo^2^)+(0.0490P)^2^] where P=(Fo^2^+2Fc^2^)/3'
_atom_sites_solution_hydrogens     geom
_atom_sites_solution_primary     direct
_atom_sites_solution_secondary     difmap
_refine_ls_shift/su_max     0.001
_refine_ls_shift/su_mean     0.000
_refine_diff_density_max     0.708
_refine_diff_density_min     -0.514
_refine_ls_extinction_method     none
_refine_ls_extinction_coef     ?
loop_
    _atom_type_symbol
    _atom_type_description
    _atom_type_scat_dispersion_real
    _atom_type_scat_dispersion_imag
    _atom_type_scat_source
    'C' 'C' 0.0033 0.0016
                         'International Tables Vol C Tables 4.2.6.8 and 6.1.1.4'
    'H' 'H' 0.0000 0.0000
                         'International Tables Vol C Tables 4.2.6.8 and 6.1.1.4'
    'O' 'O' 0.0106 0.0060
                         'International Tables Vol C Tables 4.2.6.8 and 6.1.1.4'
    'N' 'N' 0.0061 0.0033
                         'International Tables Vol C Tables 4.2.6.8 and 6.1.1.4'
    'Sn' 'Sn' -0.6537 1.4246
                         'International Tables Vol C Tables 4.2.6.8 and 6.1.1.4'
_computing_data_collection     'SMART (Siemens, 1996)'
_computing_cell_refinement     'SAINT (Siemens, 1996)'
_computing_data_reduction     'SAINT (Siemens, 1996)'
_computing_structure_solution     'SHELXS97 (Sheldrick, 2008)'
_computing_structure_refinement     'SHELXL97 (Sheldrick, 2008)'
_computing_molecular_graphics     'SHELXTL (Sheldrick, 2008)'
_computing_publication_material     'SHELXTL (Sheldrick, 2008)'
loop_
    _atom_site_type_symbol
    _atom_site_label
    _atom_site_fract_x
    _atom_site_fract_y
    _atom_site_fract_z
    _atom_site_U_iso_or_equiv
    _atom_site_adp_type
    _atom_site_calc_flag
    _atom_site_refinement_flags
    _atom_site_occupancy
    _atom_site_disorder_assembly
    _atom_site_disorder_group
    Sn Sn1 0.10099(2) 0.12890(2) 0.47025(4) 0.05219(15) Uani d . 1 . .
    Sn Sn2 0.38411(2) 0.62318(2) 0.50071(4) 0.05156(15) Uani d . 1 . .
    N N1 0.2956(6) 0.3125(4) 0.2880(8) 0.114(4) Uani d P 0.779(11) A 1
    H H1A 0.3287 0.3315 0.2434 0.137 Uiso calc PR 0.779(11) A 1
    H H1B 0.2821 0.2727 0.2755 0.137 Uiso calc PR 0.779(11) A 1
    N N1' 0.1716(19) 0.4464(14) 0.651(3) 0.115(15) Uani d P 0.221(11) A 2
    H H1'1 0.1391 0.4264 0.6957 0.137 Uiso calc PR 0.221(11) A 2
    H H1'2 0.1840 0.4863 0.6649 0.137 Uiso calc PR 0.221(11) A 2
    O O1 0.1354(3) 0.2228(2) 0.5117(4) 0.0692(13) Uani d . 1 . .
    O O2 0.2105(3) 0.2097(2) 0.3578(4) 0.0795(15) Uani d . 1 . .
    O O3 0.3397(3) 0.5353(2) 0.4374(4) 0.0675(13) Uani d . 1 . .
    O O4 0.2656(3) 0.5431(2) 0.5924(5) 0.0835(16) Uani d . 1 . .
    C C1 0.1864(4) 0.2446(3) 0.4355(7) 0.0638(19) Uani d . 1 . .
    C C2 0.2869(4) 0.5114(3) 0.5085(7) 0.0607(18) Uani d . 1 A .
    C C3 0.2115(4) 0.3142(3) 0.4498(6) 0.0562(17) Uani d . 1 A .
    C C4 0.2659(4) 0.3438(3) 0.3745(6) 0.0632(19) Uani d . 1 . .
    H H4 0.2866 0.3209 0.3131 0.076 Uiso calc PR 0.221(11) A 2
    C C5 0.2882(4) 0.4090(3) 0.3949(6) 0.0586(17) Uani d . 1 A .
    H H5 0.3240 0.4290 0.3460 0.070 Uiso calc R 1 . .
    C C6 0.2583(4) 0.4436(3) 0.4849(6) 0.0516(16) Uani d . 1 . .
    C C7 0.2036(4) 0.4148(3) 0.5592(6) 0.0596(18) Uani d . 1 A .
    H H7 0.1825 0.4385 0.6195 0.072 Uiso calc PR 0.779(11) A 1
    C C8 0.1815(4) 0.3513(3) 0.5423(6) 0.0582(17) Uani d . 1 . .
    H H8 0.1459 0.3321 0.5926 0.070 Uiso calc R 1 A .
    C C9 0.0258(4) 0.1346(3) 0.3130(5) 0.0515(16) Uani d . 1 . .
    C C10 -0.0170(5) 0.0805(4) 0.2715(6) 0.077(2) Uani d . 1 . .
    H H10 -0.0089 0.0410 0.3093 0.093 Uiso calc R 1 . .
    C C11 -0.0726(5) 0.0839(5) 0.1734(8) 0.104(3) Uani d . 1 . .
    H H11 -0.1012 0.0473 0.1472 0.124 Uiso calc R 1 . .
    C C12 -0.0836(6) 0.1415(6) 0.1178(7) 0.102(3) Uani d . 1 . .
    H H12 -0.1205 0.1445 0.0537 0.122 Uiso calc R 1 . .
    C C13 -0.0408(6) 0.1952(5) 0.1552(7) 0.093(3) Uani d . 1 . .
    H H13 -0.0473 0.2340 0.1151 0.112 Uiso calc R 1 . .
    C C14 0.0124(4) 0.1916(4) 0.2533(6) 0.070(2) Uani d . 1 . .
    H H14 0.0397 0.2288 0.2793 0.084 Uiso calc R 1 . .
    C C15 0.2028(3) 0.0628(3) 0.4790(6) 0.0526(16) Uani d . 1 . .
    C C16 0.2554(4) 0.0572(4) 0.3900(6) 0.073(2) Uani d . 1 . .
    H H16 0.2516 0.0863 0.3283 0.087 Uiso calc R 1 . .
    C C17 0.3143(5) 0.0082(5) 0.3920(8) 0.090(3) Uani d . 1 . .
    H H17 0.3491 0.0039 0.3311 0.108 Uiso calc R 1 . .
    C C18 0.3205(5) -0.0344(4) 0.4860(10) 0.094(3) Uani d . 1 . .
    H H18 0.3595 -0.0673 0.4880 0.113 Uiso calc R 1 . .
    C C19 0.2698(5) -0.0278(4) 0.5741(9) 0.095(3) Uani d . 1 . .
    H H19 0.2750 -0.0561 0.6367 0.114 Uiso calc R 1 . .
    C C20 0.2104(4) 0.0199(3) 0.5737(7) 0.069(2) Uani d . 1 . .
    H H20 0.1759 0.0236 0.6352 0.082 Uiso calc R 1 . .
    C C21 0.0269(4) 0.1116(3) 0.6144(5) 0.0509(15) Uani d . 1 . .
    C C22 -0.0530(4) 0.0879(3) 0.6002(6) 0.0553(16) Uani d . 1 . .
    H H22 -0.0750 0.0800 0.5255 0.066 Uiso calc R 1 . .
    C C23 -0.1008(4) 0.0757(3) 0.6940(6) 0.0638(19) Uani d . 1 . .
    H H23 -0.1540 0.0600 0.6812 0.077 Uiso calc R 1 . .
    C C24 -0.0702(4) 0.0868(4) 0.8053(6) 0.072(2) Uani d . 1 . .
    H H24 -0.1019 0.0786 0.8684 0.087 Uiso calc R 1 . .
    C C25 0.0088(5) 0.1104(4) 0.8218(6) 0.084(2) Uani d . 1 . .
    H H25 0.0301 0.1182 0.8970 0.101 Uiso calc R 1 . .
    C C26 0.0568(4) 0.1227(4) 0.7297(6) 0.072(2) Uani d . 1 . .
    H H26 0.1098 0.1386 0.7437 0.086 Uiso calc R 1 . .
    C C27 0.4553(3) 0.6039(3) 0.6564(5) 0.0492(15) Uani d . 1 . .
    C C28 0.4742(4) 0.6534(4) 0.7344(6) 0.0687(19) Uani d . 1 . .
    H H28 0.4552 0.6949 0.7164 0.082 Uiso calc R 1 . .
    C C29 0.5197(5) 0.6444(4) 0.8370(7) 0.087(2) Uani d . 1 . .
    H H29 0.5317 0.6792 0.8863 0.104 Uiso calc R 1 . .
    C C30 0.5473(5) 0.5828(5) 0.8659(7) 0.083(2) Uani d . 1 . .
    H H30 0.5773 0.5756 0.9356 0.099 Uiso calc R 1 . .
    C C31 0.5300(4) 0.5320(4) 0.7901(7) 0.079(2) Uani d . 1 . .
    H H31 0.5488 0.4906 0.8090 0.094 Uiso calc R 1 . .
    C C32 0.4848(4) 0.5421(3) 0.6863(6) 0.0643(19) Uani d . 1 . .
    H H32 0.4741 0.5075 0.6360 0.077 Uiso calc R 1 . .
    C C33 0.2954(4) 0.6970(3) 0.5277(5) 0.0516(16) Uani d . 1 . .
    C C34 0.2495(4) 0.6946(3) 0.6257(6) 0.0648(19) Uani d . 1 . .
    H H34 0.2551 0.6595 0.6760 0.078 Uiso calc R 1 . .
    C C35 0.1955(5) 0.7441(4) 0.6493(7) 0.082(2) Uani d . 1 . .
    H H35 0.1642 0.7418 0.7144 0.099 Uiso calc R 1 . .
    C C36 0.1885(5) 0.7961(4) 0.5766(9) 0.093(3) Uani d . 1 . .
    H H36 0.1524 0.8293 0.5926 0.112 Uiso calc R 1 . .
    C C37 0.2348(5) 0.8000(4) 0.4785(8) 0.091(3) Uani d . 1 . .
    H H37 0.2301 0.8358 0.4296 0.109 Uiso calc R 1 . .
    C C38 0.2879(4) 0.7501(3) 0.4550(6) 0.068(2) Uani d . 1 . .
    H H38 0.3188 0.7522 0.3895 0.082 Uiso calc R 1 . .
    C C39 0.4583(4) 0.6455(3) 0.3583(5) 0.0500(16) Uani d . 1 . .
    C C40 0.4259(4) 0.6553(3) 0.2455(6) 0.0621(18) Uani d . 1 . .
    H H40 0.3693 0.6535 0.2304 0.075 Uiso calc R 1 . .
    C C41 0.4768(5) 0.6679(4) 0.1550(6) 0.075(2) Uani d . 1 . .
    H H41 0.4540 0.6732 0.0799 0.090 Uiso calc R 1 . .
    C C42 0.5597(5) 0.6725(4) 0.1753(7) 0.083(2) Uani d . 1 . .
    H H42 0.5934 0.6811 0.1145 0.100 Uiso calc R 1 . .
    C C43 0.5933(5) 0.6645(4) 0.2864(7) 0.085(2) Uani d . 1 . .
    H H43 0.6497 0.6688 0.3008 0.102 Uiso calc R 1 . .
    C C44 0.5436(4) 0.6500(4) 0.3774(6) 0.068(2) Uani d . 1 . .
    H H44 0.5673 0.6433 0.4517 0.082 Uiso calc R 1 . .
loop_
    _atom_site_aniso_label
    _atom_site_aniso_U_11
    _atom_site_aniso_U_22
    _atom_site_aniso_U_33
    _atom_site_aniso_U_12
    _atom_site_aniso_U_13
    _atom_site_aniso_U_23
    Sn1 0.0469(3) 0.0480(3) 0.0620(3) -0.0044(2) 0.0065(2) 0.0041(2)
    Sn2 0.0482(3) 0.0452(3) 0.0621(3) -0.0012(2) 0.0105(2) 0.0023(2)
    N1 0.135(8) 0.076(6) 0.142(9) -0.035(6) 0.090(7) -0.034(6)
    N1' 0.13(3) 0.08(2) 0.14(3) -0.04(2) 0.09(2) -0.03(2)
    O1 0.077(3) 0.055(3) 0.077(3) -0.020(3) 0.015(3) 0.003(2)
    O2 0.089(4) 0.056(3) 0.096(4) -0.015(3) 0.028(3) -0.006(3)
    O3 0.077(3) 0.052(3) 0.075(3) -0.023(3) 0.011(3) -0.005(2)
    O4 0.089(4) 0.062(3) 0.103(4) -0.017(3) 0.033(3) -0.015(3)
    C1 0.059(4) 0.050(4) 0.083(5) -0.006(4) 0.007(4) 0.004(4)
    C2 0.050(4) 0.048(4) 0.084(5) -0.011(4) 0.005(4) 0.009(4)
    C3 0.051(4) 0.049(4) 0.069(5) -0.005(3) 0.000(3) 0.005(3)
    C4 0.055(4) 0.057(4) 0.080(5) -0.009(4) 0.019(4) -0.001(4)
    C5 0.052(4) 0.057(4) 0.067(5) -0.015(4) 0.013(3) 0.007(4)
    C6 0.051(4) 0.041(4) 0.063(4) -0.004(3) 0.005(3) 0.008(3)
    C7 0.062(4) 0.054(4) 0.063(4) -0.018(4) 0.013(3) 0.004(4)
    C8 0.052(4) 0.060(4) 0.064(4) -0.011(4) 0.013(3) 0.018(4)
    C9 0.051(4) 0.054(4) 0.050(4) 0.009(3) 0.008(3) 0.006(3)
    C10 0.091(5) 0.065(5) 0.073(5) 0.020(5) -0.013(4) -0.009(4)
    C11 0.104(7) 0.108(8) 0.095(7) 0.012(6) -0.026(6) -0.026(6)
    C12 0.103(7) 0.141(9) 0.060(5) 0.042(7) -0.009(5) 0.001(6)
    C13 0.095(7) 0.121(8) 0.065(6) 0.041(6) 0.016(5) 0.038(5)
    C14 0.064(4) 0.071(5) 0.077(5) 0.011(4) 0.013(4) 0.016(4)
    C15 0.034(3) 0.059(4) 0.065(4) -0.007(3) 0.001(3) -0.007(4)
    C16 0.056(4) 0.078(5) 0.083(5) -0.001(4) 0.003(4) -0.017(4)
    C17 0.058(5) 0.094(7) 0.119(8) 0.000(5) 0.017(5) -0.031(6)
    C18 0.060(5) 0.071(6) 0.149(9) 0.016(5) -0.012(6) -0.025(6)
    C19 0.070(5) 0.067(6) 0.144(9) 0.004(5) -0.018(6) 0.012(6)
    C20 0.056(4) 0.065(5) 0.085(5) -0.004(4) -0.001(4) 0.003(4)
    C21 0.050(3) 0.040(4) 0.063(4) -0.010(3) -0.001(3) 0.010(3)
    C22 0.053(4) 0.057(4) 0.054(4) -0.009(4) -0.004(3) 0.003(3)
    C23 0.044(4) 0.064(5) 0.084(5) -0.006(4) 0.007(4) -0.002(4)
    C24 0.069(5) 0.083(5) 0.066(5) -0.008(5) 0.020(4) -0.013(4)
    C25 0.081(5) 0.110(7) 0.062(5) -0.021(5) 0.010(4) -0.027(5)
    C26 0.055(4) 0.094(6) 0.066(4) -0.021(4) 0.005(3) -0.025(5)
    C27 0.041(3) 0.053(4) 0.055(4) -0.001(3) 0.015(3) 0.002(3)
    C28 0.085(5) 0.057(4) 0.065(5) 0.005(4) 0.008(4) 0.001(4)
    C29 0.100(6) 0.090(6) 0.069(5) -0.003(5) 0.000(5) -0.005(5)
    C30 0.079(5) 0.103(7) 0.066(5) 0.004(6) -0.002(4) 0.016(5)
    C31 0.073(5) 0.067(5) 0.095(6) 0.015(5) 0.003(5) 0.025(5)
    C32 0.064(4) 0.051(4) 0.078(5) 0.010(4) 0.003(4) 0.003(4)
    C33 0.044(3) 0.051(4) 0.060(4) 0.003(3) -0.002(3) -0.001(3)
    C34 0.066(4) 0.068(5) 0.061(4) 0.010(4) 0.009(4) -0.003(4)
    C35 0.076(5) 0.085(6) 0.086(6) 0.021(5) 0.015(4) -0.006(5)
    C36 0.078(6) 0.075(6) 0.125(8) 0.033(5) -0.002(6) -0.030(6)
    C37 0.108(7) 0.061(5) 0.102(7) 0.019(5) -0.002(6) 0.011(5)
    C38 0.070(5) 0.058(4) 0.076(5) 0.009(4) 0.004(4) -0.004(4)
    C39 0.050(4) 0.038(3) 0.064(4) 0.001(3) 0.018(3) 0.005(3)
    C40 0.059(4) 0.064(4) 0.064(5) 0.001(4) 0.004(4) -0.004(4)
    C41 0.086(6) 0.085(6) 0.055(5) -0.013(5) 0.005(4) 0.004(4)
    C42 0.090(6) 0.079(6) 0.083(6) -0.008(5) 0.034(5) 0.005(5)
    C43 0.059(5) 0.099(7) 0.099(7) -0.007(5) 0.016(4) 0.017(5)
    C44 0.057(4) 0.079(5) 0.070(5) -0.009(4) 0.009(4) 0.012(4)
loop_
    _geom_bond_atom_site_label_1
    _geom_bond_atom_site_label_2
    _geom_bond_site_symmetry_2
    _geom_bond_distance
    _geom_bond_publ_flag
    Sn1 O1 . 2.069(4) y
    Sn1 O2 . 2.810(5) y
    Sn1 C9 . 2.137(6) y
    Sn1 C15 . 2.147(6) y
    Sn1 C21 . 2.134(6) y
    Sn2 O3 . 2.074(4) y
    Sn2 O4 . 2.794(5) y
    Sn2 C27 . 2.122(6) y
    Sn2 C33 . 2.135(6) y
    Sn2 C39 . 2.140(6) y
    N1 C4 . 1.303(9) ?
    N1 H1A . 0.8600 ?
    N1 H1B . 0.8600 ?
    N1' C7 . 1.37(3) ?
    N1' H1'1 . 0.8600 ?
    N1' H1'2 . 0.8600 ?
    O1 C1 . 1.320(8) ?
    O2 C1 . 1.230(8) ?
    O3 C2 . 1.315(8) ?
    O4 C2 . 1.234(8) ?
    C1 C3 . 1.502(9) ?
    C2 C6 . 1.495(9) ?
    C3 C4 . 1.412(8) ?
    C3 C8 . 1.420(9) ?
    C4 C5 . 1.412(9) ?
    C4 H4 . 0.9300 ?
    C5 C6 . 1.371(8) ?
    C5 H5 . 0.9300 ?
    C6 C7 . 1.401(8) ?
    C7 C8 . 1.372(9) ?
    C7 H7 . 0.9300 ?
    C8 H8 . 0.9300 ?
    C9 C14 . 1.375(9) ?
    C9 C10 . 1.390(9) ?
    C10 C11 . 1.413(10) ?
    C10 H10 . 0.9300 ?
    C11 C12 . 1.360(12) ?
    C11 H11 . 0.9300 ?
    C12 C13 . 1.367(12) ?
    C12 H12 . 0.9300 ?
    C13 C14 . 1.389(10) ?
    C13 H13 . 0.9300 ?
    C14 H14 . 0.9300 ?
    C15 C16 . 1.376(9) ?
    C15 C20 . 1.406(9) ?
    C16 C17 . 1.395(10) ?
    C16 H16 . 0.9300 ?
    C17 C18 . 1.396(12) ?
    C17 H17 . 0.9300 ?
    C18 C19 . 1.349(11) ?
    C18 H18 . 0.9300 ?
    C19 C20 . 1.381(10) ?
    C19 H19 . 0.9300 ?
    C20 H20 . 0.9300 ?
    C21 C22 . 1.392(8) ?
    C21 C26 . 1.410(8) ?
    C22 C23 . 1.389(8) ?
    C22 H22 . 0.9300 ?
    C23 C24 . 1.371(9) ?
    C23 H23 . 0.9300 ?
    C24 C25 . 1.380(9) ?
    C24 H24 . 0.9300 ?
    C25 C26 . 1.375(9) ?
    C25 H25 . 0.9300 ?
    C26 H26 . 0.9300 ?
    C27 C28 . 1.387(9) ?
    C27 C32 . 1.401(8) ?
    C28 C29 . 1.374(10) ?
    C28 H28 . 0.9300 ?
    C29 C30 . 1.385(11) ?
    C29 H29 . 0.9300 ?
    C30 C31 . 1.386(10) ?
    C30 H30 . 0.9300 ?
    C31 C32 . 1.387(9) ?
    C31 H31 . 0.9300 ?
    C32 H32 . 0.9300 ?
    C33 C38 . 1.382(9) ?
    C33 C34 . 1.388(8) ?
    C34 C35 . 1.385(9) ?
    C34 H34 . 0.9300 ?
    C35 C36 . 1.364(11) ?
    C35 H35 . 0.9300 ?
    C36 C37 . 1.394(11) ?
    C36 H36 . 0.9300 ?
    C37 C38 . 1.382(10) ?
    C37 H37 . 0.9300 ?
    C38 H38 . 0.9300 ?
    C39 C40 . 1.392(8) ?
    C39 C44 . 1.398(8) ?
    C40 C41 . 1.390(9) ?
    C40 H40 . 0.9300 ?
    C41 C42 . 1.363(10) ?
    C41 H41 . 0.9300 ?
    C42 C43 . 1.375(10) ?
    C42 H42 . 0.9300 ?
    C43 C44 . 1.391(9) ?
    C43 H43 . 0.9300 ?
    C44 H44 . 0.9300 ?
loop_
    _geom_angle_atom_site_label_1
    _geom_angle_atom_site_label_2
    _geom_angle_atom_site_label_3
    _geom_angle_site_symmetry_1
    _geom_angle_site_symmetry_3
    _geom_angle
    _geom_angle_publ_flag
    O1 Sn1 C21 . . 97.7(2) ?
    O1 Sn1 C9 . . 106.3(2) ?
    C21 Sn1 C9 . . 110.3(2) ?
    O1 Sn1 C15 . . 112.7(2) ?
    C21 Sn1 C15 . . 108.9(2) ?
    C9 Sn1 C15 . . 118.8(2) ?
    O1 Sn1 O2 . . 51.56(16) ?
    C21 Sn1 O2 . . 149.03(19) ?
    C9 Sn1 O2 . . 85.7(2) ?
    C15 Sn1 O2 . . 83.8(2) ?
    O3 Sn2 C27 . . 107.3(2) ?
    O3 Sn2 C33 . . 116.7(2) ?
    C27 Sn2 C33 . . 110.8(2) ?
    O3 Sn2 C39 . . 96.9(2) ?
    C27 Sn2 C39 . . 112.5(2) ?
    C33 Sn2 C39 . . 111.9(2) ?
    O3 Sn2 O4 . . 51.58(16) ?
    C27 Sn2 O4 . . 85.79(19) ?
    C33 Sn2 O4 . . 83.2(2) ?
    C39 Sn2 O4 . . 148.0(2) ?
    C4 N1 H1A . . 120.0 ?
    C4 N1 H1B . . 120.0 ?
    H1A N1 H1B . . 120.0 ?
    C7 N1' H1'1 . . 120.0 ?
    C7 N1' H1'2 . . 120.0 ?
    H1'1 N1' H1'2 . . 120.0 ?
    C1 O1 Sn1 . . 109.8(4) ?
    C1 O2 Sn1 . . 77.2(4) ?
    C2 O3 Sn2 . . 109.7(4) ?
    C2 O4 Sn2 . . 77.8(4) ?
    O2 C1 O1 . . 121.4(6) ?
    O2 C1 C3 . . 123.1(6) ?
    O1 C1 C3 . . 115.5(7) ?
    O4 C2 O3 . . 120.6(6) ?
    O4 C2 C6 . . 122.8(6) ?
    O3 C2 C6 . . 116.5(7) ?
    C4 C3 C8 . . 118.7(6) ?
    C4 C3 C1 . . 121.5(6) ?
    C8 C3 C1 . . 119.8(6) ?
    N1 C4 C5 . . 119.9(7) ?
    N1 C4 C3 . . 121.7(7) ?
    C5 C4 C3 . . 118.4(7) ?
    N1 C4 H4 . . 0.9 ?
    C5 C4 H4 . . 120.8 ?
    C3 C4 H4 . . 120.8 ?
    C6 C5 C4 . . 121.7(6) ?
    C6 C5 H5 . . 119.2 ?
    C4 C5 H5 . . 119.2 ?
    C5 C6 C7 . . 120.3(6) ?
    C5 C6 C2 . . 120.4(6) ?
    C7 C6 C2 . . 119.3(6) ?
    C8 C7 N1' . . 117.2(13) ?
    C8 C7 C6 . . 119.4(7) ?
    N1' C7 C6 . . 123.4(13) ?
    C8 C7 H7 . . 120.3 ?
    N1' C7 H7 . . 3.3 ?
    C6 C7 H7 . . 120.3 ?
    C7 C8 C3 . . 121.6(6) ?
    C7 C8 H8 . . 119.2 ?
    C3 C8 H8 . . 119.2 ?
    C14 C9 C10 . . 116.9(6) ?
    C14 C9 Sn1 . . 122.7(5) ?
    C10 C9 Sn1 . . 120.1(5) ?
    C9 C10 C11 . . 121.6(7) ?
    C9 C10 H10 . . 119.2 ?
    C11 C10 H10 . . 119.2 ?
    C12 C11 C10 . . 118.9(9) ?
    C12 C11 H11 . . 120.6 ?
    C10 C11 H11 . . 120.6 ?
    C11 C12 C13 . . 120.7(8) ?
    C11 C12 H12 . . 119.7 ?
    C13 C12 H12 . . 119.7 ?
    C12 C13 C14 . . 119.9(8) ?
    C12 C13 H13 . . 120.0 ?
    C14 C13 H13 . . 120.0 ?
    C9 C14 C13 . . 121.9(8) ?
    C9 C14 H14 . . 119.0 ?
    C13 C14 H14 . . 119.0 ?
    C16 C15 C20 . . 119.6(7) ?
    C16 C15 Sn1 . . 121.9(5) ?
    C20 C15 Sn1 . . 118.3(5) ?
    C15 C16 C17 . . 120.2(8) ?
    C15 C16 H16 . . 119.9 ?
    C17 C16 H16 . . 119.9 ?
    C16 C17 C18 . . 119.5(8) ?
    C16 C17 H17 . . 120.3 ?
    C18 C17 H17 . . 120.3 ?
    C19 C18 C17 . . 119.8(9) ?
    C19 C18 H18 . . 120.1 ?
    C17 C18 H18 . . 120.1 ?
    C18 C19 C20 . . 121.8(9) ?
    C18 C19 H19 . . 119.1 ?
    C20 C19 H19 . . 119.1 ?
    C19 C20 C15 . . 119.0(8) ?
    C19 C20 H20 . . 120.5 ?
    C15 C20 H20 . . 120.5 ?
    C22 C21 C26 . . 116.2(6) ?
    C22 C21 Sn1 . . 122.1(5) ?
    C26 C21 Sn1 . . 121.7(4) ?
    C23 C22 C21 . . 122.2(6) ?
    C23 C22 H22 . . 118.9 ?
    C21 C22 H22 . . 118.9 ?
    C24 C23 C22 . . 120.4(6) ?
    C24 C23 H23 . . 119.8 ?
    C22 C23 H23 . . 119.8 ?
    C23 C24 C25 . . 118.6(7) ?
    C23 C24 H24 . . 120.7 ?
    C25 C24 H24 . . 120.7 ?
    C26 C25 C24 . . 121.5(7) ?
    C26 C25 H25 . . 119.2 ?
    C24 C25 H25 . . 119.2 ?
    C25 C26 C21 . . 121.1(6) ?
    C25 C26 H26 . . 119.5 ?
    C21 C26 H26 . . 119.5 ?
    C28 C27 C32 . . 116.9(6) ?
    C28 C27 Sn2 . . 120.1(5) ?
    C32 C27 Sn2 . . 123.0(5) ?
    C29 C28 C27 . . 123.3(7) ?
    C29 C28 H28 . . 118.4 ?
    C27 C28 H28 . . 118.4 ?
    C28 C29 C30 . . 119.0(8) ?
    C28 C29 H29 . . 120.5 ?
    C30 C29 H29 . . 120.5 ?
    C29 C30 C31 . . 119.5(7) ?
    C29 C30 H30 . . 120.3 ?
    C31 C30 H30 . . 120.3 ?
    C30 C31 C32 . . 120.7(7) ?
    C30 C31 H31 . . 119.6 ?
    C32 C31 H31 . . 119.6 ?
    C31 C32 C27 . . 120.6(7) ?
    C31 C32 H32 . . 119.7 ?
    C27 C32 H32 . . 119.7 ?
    C38 C33 C34 . . 119.1(6) ?
    C38 C33 Sn2 . . 121.2(5) ?
    C34 C33 Sn2 . . 119.4(5) ?
    C35 C34 C33 . . 120.6(7) ?
    C35 C34 H34 . . 119.7 ?
    C33 C34 H34 . . 119.7 ?
    C36 C35 C34 . . 119.6(8) ?
    C36 C35 H35 . . 120.2 ?
    C34 C35 H35 . . 120.2 ?
    C35 C36 C37 . . 120.9(8) ?
    C35 C36 H36 . . 119.6 ?
    C37 C36 H36 . . 119.6 ?
    C38 C37 C36 . . 119.2(8) ?
    C38 C37 H37 . . 120.4 ?
    C36 C37 H37 . . 120.4 ?
    C37 C38 C33 . . 120.6(7) ?
    C37 C38 H38 . . 119.7 ?
    C33 C38 H38 . . 119.7 ?
    C40 C39 C44 . . 117.5(6) ?
    C40 C39 Sn2 . . 123.1(5) ?
    C44 C39 Sn2 . . 119.4(5) ?
    C41 C40 C39 . . 121.1(6) ?
    C41 C40 H40 . . 119.5 ?
    C39 C40 H40 . . 119.5 ?
    C42 C41 C40 . . 120.6(7) ?
    C42 C41 H41 . . 119.7 ?
    C40 C41 H41 . . 119.7 ?
    C41 C42 C43 . . 119.6(7) ?
    C41 C42 H42 . . 120.2 ?
    C43 C42 H42 . . 120.2 ?
    C42 C43 C44 . . 120.6(7) ?
    C42 C43 H43 . . 119.7 ?
    C44 C43 H43 . . 119.7 ?
    C43 C44 C39 . . 120.6(7) ?
    C43 C44 H44 . . 119.7 ?
    C39 C44 H44 . . 119.7 ?
loop_
    _geom_hbond_atom_site_label_D
    _geom_hbond_atom_site_label_H
    _geom_hbond_atom_site_label_A
    _geom_hbond_site_symmetry_A
    _geom_hbond_distance_DH
    _geom_hbond_distance_HA
    _geom_hbond_distance_DA
    _geom_hbond_angle_DHA
    _geom_hbond_publ_flag
    N1 H1B O2 . 0.86 2.02 2.683(9) 133 y
    N1' H1'2 O4 . 0.86 1.99 2.63(3) 130 y
data_global
_journal_date_recd_electronic     2009-09-16
_journal_date_accepted     2009-10-22
_journal_name_full     'Acta Crystallographica, Section E'
_journal_year     2009
_journal_volume     65
_journal_issue     11
_journal_page_first     m1451
_journal_page_last     m1451
_journal_paper_category     QM
_journal_coeditor_code     HY2231
_publ_contact_author_name     'Prof. Handong Yin'
_publ_contact_author_address
;
  College of Chemistry and Chemical Engineering
  Liaocheng University
  Shandong 252059
  People's Republic of China
;
_publ_contact_author_email     handongyin@163.com
_publ_contact_author_fax     '86 635 8239121'
_publ_contact_author_phone     '86 635 8239121'
_publ_section_title
;
\m-2-Aminoterephthalato-\k^2^<i>O</i>^1^:<i>O</i>^4^-bis[triphenyltin(IV)]
;
loop_
    _publ_author_name
    _publ_author_address
    'Wenkuan Li'
;
  College of Chemistry and Chemical Engineering
  Liaocheng University
  Shandong 252059
  People's Republic of China
;
    'Handong Yin'
;
  College of Chemistry and Chemical Engineering
  Liaocheng University
  Shandong 252059
  People's Republic of China
;
    'Lei Dong'
;
  College of Chemistry and Chemical Engineering
  Liaocheng University
  Shandong 252059
  People's Republic of China
;
    'Jing Li'
;
  College of Chemistry and Chemical Engineering
  Liaocheng University
  Shandong 252059
  People's Republic of China
;
    'Qijun Zhang'
;
  College of Chemistry and Chemical Engineering
  Liaocheng University
  Shandong 252059
  People's Republic of China
;
