# Supplementary material for: μ-2-Amino­terephthalato-κ2 O 1:O 4-bis­[triphenyl­tin(IV)]
Source: Acta Crystallogr Sect E Struct Rep Online. 2009 Oct 28;65(Pt 11):m1451. doi: 10.1107/S1600536809043554 (PMC2971378; doi:10.1107/S1600536809043554)
Supplement: Supplementary file 2 [file e-65-m1451-Isup2.hkl]

# 
# h,k,l, Fc-squared, Fo-squared, sigma(Fo-squared) and status flag 
# 
data_I
_shelx_title ' 090326a in P2(1)/c' 
_shelx_refln_list_code          4 
_shelx_F_calc_maximum      504.67 
_exptl_crystal_F_000      1752.00 
_reflns_d_resolution_high  0.8403 
 
loop_ 
 _symmetry_equiv_pos_as_xyz 
 'x, y, z' 
 '-x, y+1/2, -z+1/2' 
 '-x, -y, -z' 
 'x, -y-1/2, z-1/2' 
 
_cell_length_a    16.2933 
_cell_length_b    20.6628 
_cell_length_c    11.5254 
_cell_angle_alpha  90.000 
_cell_angle_beta   93.032 
_cell_angle_gamma  90.000 
 
_shelx_F_squared_multiplier     1.000 
 
loop_ 
 _refln_index_h 
 _refln_index_k 
 _refln_index_l 
 _refln_F_squared_calc 
 _refln_F_squared_meas 
 _refln_F_squared_sigma 
 _refln_observed_status 
   2   0   0     1236.83     1150.98    207.87 o 
   3   0   0       27.68       49.99     37.51 o 
   4   0   0      160.20      248.28    118.70 o 
   5   0   0     2201.04     2145.98     91.36 o 
   6   0   0    26364.68    29129.99    487.76 o 
   7   0   0     4465.45     4202.82    124.13 o 
   8   0   0     6017.57     6136.03    150.70 o 
   9   0   0        8.01     -102.38     69.49 o 
  10   0   0    23947.35    24500.53    381.05 o 
  11   0   0    13883.37    14079.17    261.62 o 
  12   0   0     5087.49     4966.94    180.72 o 
  13   0   0      637.65      635.49    218.24 o 
  14   0   0     8960.49     9332.69    255.77 o 
  15   0   0      288.46      598.84    140.13 o 
  16   0   0      117.08       89.51    127.30 o 
  17   0   0     2207.24     2687.31    284.44 o 
  18   0   0      891.27     1597.27    256.60 o 
  19   0   0      312.86      847.37    212.84 o 
   1   1   0      429.11      418.51     21.59 o 
   2   1   0    77579.30    82548.98   1466.42 o 
   3   1   0       35.05      130.56     31.73 o 
   4   1   0      103.89      172.59     92.74 o 
   5   1   0      219.97      226.19     42.68 o 
   6   1   0    13482.14    14606.63    229.88 o 
   7   1   0       57.96      -61.50     41.00 o 
   8   1   0     7236.56     6523.75    180.20 o 
   9   1   0     3182.52     3035.86     86.36 o 
  10   1   0     8351.39     8190.79    148.03 o 
  11   1   0        5.14       42.60     51.28 o 
  12   1   0     9717.02    10164.20    190.96 o 
  13   1   0     1668.74     1665.77     93.78 o 
  14   1   0      145.24      128.99    131.45 o 
  15   1   0     1241.59     1361.75    140.71 o 
  16   1   0      752.17     1567.99    557.95 o 
  17   1   0      355.76      641.73    149.07 o 
  18   1   0      121.18      352.28    128.83 o 
  19   1   0      562.69     1326.02    225.77 o 
   0   2   0       17.62      222.78     45.75 o 
   1   2   0     2836.69     3013.96    339.15 o 
   2   2   0       23.95       56.57     31.77 o 
   3   2   0    12705.07    14023.62    312.34 o 
   4   2   0      494.01      508.85    111.48 o 
   5   2   0     8937.29     9806.22    267.76 o 
   6   2   0       41.72      -48.66     38.22 o 
   7   2   0      393.57      373.87     43.16 o 
   8   2   0      184.63      140.86     56.88 o 
   9   2   0       44.11      -61.71     45.68 o 
  10   2   0      338.67      299.24     55.75 o 
  11   2   0       48.39      -36.81     56.96 o 
  12   2   0      206.24      124.16     65.09 o 
  13   2   0        0.57       29.65     58.13 o 
  14   2   0       16.93      -50.59     61.65 o 
  15   2   0      137.91      154.75     75.33 o 
  16   2   0        2.78      195.19    165.56 o 
  17   2   0       93.41      434.61    138.28 o 
  18   2   0       28.10      296.01    139.24 o 
  19   2   0       63.13      823.75    193.94 o 
   1   3   0      566.54      465.87     54.80 o 
   2   3   0    39612.18    41449.19   3421.29 o 
   3   3   0    18892.48    18483.89   2234.78 o 
   4   3   0      294.28      387.69     76.76 o 
   5   3   0     8305.18     7968.23    167.50 o 
   6   3   0    14485.16    14795.21    183.09 o 
   7   3   0      917.13     1023.75     55.63 o 
   8   3   0     4742.40     4562.22     97.33 o 
   9   3   0     2914.30     2658.25     81.79 o 
  10   3   0     3639.26     3855.96    102.19 o 
  11   3   0        4.78      -35.20     54.48 o 
  12   3   0     8696.49     8241.87    333.89 o 
  13   3   0     1408.74     1522.85    102.38 o 
  14   3   0       78.15      159.09    171.05 o 
  15   3   0      840.91     1523.60    320.84 o 
  16   3   0     1738.93     2182.90    160.26 o 
  17   3   0      154.21      502.70    128.55 o 
  18   3   0       45.22      386.59    197.92 o 
  19   3   0      938.98     1554.73    179.23 o 
   0   4   0   173231.44   185131.88   2145.27 o 
   1   4   0     1224.58     1335.80    176.07 o 
   2   4   0   130799.81   134798.28   9405.56 o 
   3   4   0     1437.86     1556.27    104.79 o 
   4   4   0    61878.70    56910.29   3266.14 o 
   5   4   0       38.68       41.17     35.47 o 
   6   4   0    40287.04    41253.95    615.98 o 
   7   4   0     5668.40     5463.06    105.96 o 
   8   4   0    17422.07    17158.91    241.18 o 
   9   4   0       26.08      -46.37     45.68 o 
  10   4   0    12233.18    12383.11    166.07 o 
  11   4   0     8054.02     8474.84    148.70 o 
  12   4   0     1287.32     1174.58     87.77 o 
  13   4   0     2466.54     2471.98    118.73 o 
  14   4   0     8586.59     9245.71    202.12 o 
  15   4   0     2042.62     2310.24    123.12 o 
  16   4   0       81.49      302.79    266.40 o 
  17   4   0     1379.76     1747.84    158.14 o 
  18   4   0     1419.93     1929.26    191.71 o 
  19   4   0      172.32      606.72    113.22 o 
   1   5   0     3589.35     3834.28    110.94 o 
   2   5   0    37362.10    37882.11   1452.29 o 
   3   5   0     2023.24     1845.99     57.99 o 
   4   5   0    44452.82    46692.41   1618.15 o 
   5   5   0     2474.28     2711.47     72.13 o 
   6   5   0    18269.34    17812.45    289.31 o 
   7   5   0        0.79      -59.57     39.71 o 
   8   5   0     4558.12     4280.94    143.58 o 
   9   5   0     3942.70     4052.72     97.09 o 
  10   5   0     2563.40     2568.90     87.61 o 
  11   5   0      147.89       66.64     72.53 o 
  12   5   0     8929.96     9453.89    335.21 o 
  13   5   0     3380.39     3380.70    134.33 o 
  14   5   0        4.01      -12.47     70.59 o 
  15   5   0     1116.39     1149.33    100.30 o 
  16   5   0     1808.03     2008.78    174.82 o 
  17   5   0      883.86     1144.19    141.25 o 
  18   5   0       72.57      434.59    127.64 o 
   0   6   0     2617.70     2913.28    113.82 o 
   1   6   0    24964.15    26865.71    390.22 o 
   2   6   0      429.27      433.05     55.78 o 
   3   6   0      652.76      692.73     54.02 o 
   4   6   0      724.16      792.87     44.64 o 
   5   6   0     1926.87     2060.48    195.93 o 
   6   6   0       14.51       18.53     59.40 o 
   7   6   0      287.95      356.13     58.15 o 
   8   6   0       45.98       54.06     53.10 o 
   9   6   0      653.66      710.96     67.39 o 
  10   6   0        4.25       54.92     64.97 o 
  11   6   0        2.11       23.58     75.92 o 
  12   6   0      188.15      104.98     76.40 o 
  13   6   0        3.95      -19.46     74.35 o 
  14   6   0       18.01       52.97     78.66 o 
  15   6   0       94.77       40.42     84.03 o 
  16   6   0      225.47      194.28    109.76 o 
  17   6   0        8.45      247.63    253.87 o 
  18   6   0        3.82      172.05    111.82 o 
   1   7   0        0.73      -48.79     51.24 o 
   2   7   0    28917.72    29739.06    319.82 o 
   3   7   0      996.03     1092.95     66.46 o 
   4   7   0    15032.85    16741.81    612.16 o 
   5   7   0     1189.26     1043.70    123.68 o 
   6   7   0    19222.55    19221.68    549.00 o 
   7   7   0      902.97     1055.76    138.24 o 
   8   7   0     4491.94     4669.22    143.76 o 
   9   7   0      195.54      277.26    129.22 o 
  10   7   0     3586.17     3784.43    236.30 o 
  11   7   0      701.20      740.26    118.74 o 
  12   7   0     5073.07     5160.68    178.79 o 
  13   7   0     1786.40     1968.59    131.75 o 
  14   7   0      327.84      327.70     85.06 o 
  15   7   0      913.24      843.06    114.90 o 
  16   7   0     2127.38     2343.19    176.43 o 
  17   7   0       60.92      130.66    199.11 o 
  18   7   0        4.07      457.66    239.15 o 
   0   8   0    37564.80    35570.84    399.49 o 
   1   8   0      167.17       18.29     53.26 o 
   2   8   0    13993.92    14858.08    201.97 o 
   3   8   0     2007.21     2056.81     89.01 o 
   4   8   0    70276.48    76077.13   1133.39 o 
   5   8   0      377.37      323.60     56.11 o 
   6   8   0     5609.68     5205.09    218.68 o 
   7   8   0     2413.21     2570.86    171.58 o 
   8   8   0     9094.99     8715.77    733.99 o 
   9   8   0      366.69      456.40    161.68 o 
  10   8   0    14049.81    15324.82    898.09 o 
  11   8   0     4332.92     4185.33    263.07 o 
  12   8   0     1973.14     1898.39    148.02 o 
  13   8   0     1301.65     1170.72    146.08 o 
  14   8   0     5440.10     5824.87    393.19 o 
  15   8   0     1717.55     1640.93    199.70 o 
  16   8   0       49.96      102.26    233.72 o 
  17   8   0      780.42      677.12    161.48 o 
  18   8   0     1177.65     1425.01    220.79 o 
   1   9   0      696.03      758.78     71.15 o 
   2   9   0    68972.27    69175.20   1616.44 o 
   3   9   0     8655.21     8815.35    161.67 o 
   4   9   0     7000.62     7412.32    275.48 o 
   5   9   0     3043.85     2768.18    160.97 o 
   6   9   0     5547.75     5650.22    223.39 o 
   7   9   0      295.88       76.75    106.10 o 
   8   9   0     7272.08     7138.91    351.08 o 
   9   9   0     1560.90     1477.06    178.14 o 
  10   9   0     1282.68     1280.00    167.97 o 
  11   9   0      185.52      230.13    138.76 o 
  12   9   0     3742.16     3549.13    184.43 o 
  13   9   0     3081.83     3101.05    179.37 o 
  14   9   0       41.59      -54.17    113.87 o 
  15   9   0       17.72     -140.93    150.43 o 
  16   9   0     1937.81     2139.59    225.98 o 
  17   9   0      254.46      435.01    177.21 o 
  18   9   0       43.69      529.11    232.73 o 
   0  10   0     2057.92     2078.06    131.41 o 
   1  10   0     2046.18     1851.93     90.97 o 
   2  10   0      117.37      160.49     88.93 o 
   3  10   0     4911.60     5071.01    164.74 o 
   4  10   0      169.02      106.74     65.10 o 
   5  10   0     3502.92     3646.85    103.61 o 
   6  10   0      204.09      192.50    103.28 o 
   7  10   0        6.87      -10.57    123.33 o 
   8  10   0       77.25       26.14    117.47 o 
   9  10   0       40.55      -57.47    122.90 o 
  10  10   0        5.04       -2.35    140.93 o 
  11  10   0     1085.94     1097.31    192.22 o 
  12  10   0      989.66      784.39    185.81 o 
  13  10   0      738.04      581.86    120.80 o 
  14  10   0      444.11       29.86    107.84 o 
  15  10   0        4.48     -106.75    108.59 o 
  16  10   0       40.77      154.53    183.22 o 
  17  10   0       30.84      -14.83    225.77 o 
   1  11   0     4174.94     4431.00    121.74 o 
   2  11   0    29874.95    29042.62    330.84 o 
   3  11   0      969.68      862.26     83.69 o 
   4  11   0     3729.58     3748.81    199.59 o 
   5  11   0     1284.81     1344.26     79.06 o 
   6  11   0     6013.51     6366.70    259.36 o 
   7  11   0     1245.26     1193.60    155.65 o 
   8  11   0     5165.25     5201.52    248.35 o 
   9  11   0      884.92      968.54    167.56 o 
  10  11   0     4602.62     4934.35    469.43 o 
  11  11   0       33.53       26.34    173.31 o 
  12  11   0     1076.17      969.96    243.67 o 
  13  11   0      274.33       96.53    237.70 o 
  14  11   0        0.70     -118.54     79.03 o 
  15  11   0     1446.11     1554.23    225.50 o 
  16  11   0     1166.28      968.86    272.51 o 
  17  11   0       49.51      -87.63    143.33 o 
   0  12   0    35162.45    33506.33    466.09 o 
   1  12   0      236.34      130.59     61.04 o 
   2  12   0      234.08      370.59     89.69 o 
   3  12   0     1656.25     1599.64     97.40 o 
   4  12   0    20775.00    20504.98    466.71 o 
   5  12   0        3.80      -72.65     85.76 o 
   6  12   0     4694.15     4730.13    237.02 o 
   7  12   0     2753.84     2610.47    189.82 o 
   8  12   0    14256.07    15264.71    843.39 o 
   9  12   0        1.09      -86.05    128.02 o 
  10  12   0     5054.19     5685.63    292.30 o 
  11  12   0     1130.68      915.40    180.68 o 
  12  12   0      243.40      301.67    199.91 o 
  13  12   0      673.94      443.98    240.68 o 
  14  12   0     4049.01     3870.76    215.88 o 
  15  12   0      840.70      499.03    352.07 o 
  16  12   0        7.70     -175.11    156.82 o 
   1  13   0      686.69      625.49     81.03 o 
   2  13   0    20440.11    19416.87    470.57 o 
   3  13   0      979.82     1014.46     87.38 o 
   4  13   0     4962.01     5043.31    236.92 o 
   5  13   0     1122.65     1166.02    165.52 o 
   6  13   0     6554.47     6377.76    267.81 o 
   7  13   0      366.35      305.74    119.33 o 
   8  13   0     4373.33     4582.82    261.37 o 
   9  13   0      616.97      704.56    161.87 o 
  10  13   0      500.61      448.68    155.81 o 
  11  13   0       91.15     -105.45    173.05 o 
  12  13   0     2866.43     2656.62    246.10 o 
  13  13   0      909.01      903.61    197.60 o 
  14  13   0       28.64     -168.02    140.45 o 
  15  13   0      242.28      124.91    189.96 o 
  16  13   0      477.77       35.56    193.94 o 
   0  14   0      160.69       26.77     87.83 o 
   1  14   0     2778.19     2540.43    109.19 o 
   2  14   0      232.80      267.72     63.11 o 
   3  14   0     1943.28     1889.35    110.28 o 
   4  14   0      496.58      488.30    123.67 o 
   5  14   0      796.53      639.95    134.50 o 
   6  14   0      602.50      703.97    208.86 o 
   7  14   0       99.61      150.38    116.36 o 
   8  14   0       36.73       33.82    113.69 o 
   9  14   0      549.81      528.07    134.94 o 
  10  14   0      153.61       70.73    136.13 o 
  11  14   0      211.40      184.27    137.53 o 
  12  14   0       62.00      -85.59    177.82 o 
  13  14   0       40.08     -160.28    128.08 o 
  14  14   0       54.77     -210.24    296.38 o 
  15  14   0      205.43     -151.42    571.87 o 
   1  15   0     1279.32     1196.10     93.20 o 
   2  15   0     9426.50     8858.84    188.62 o 
   3  15   0       41.93       82.85    123.06 o 
   4  15   0     2188.45     1975.36    162.08 o 
   5  15   0     1648.30     1726.49    173.32 o 
   6  15   0     2898.67     3129.32    216.54 o 
   7  15   0      484.76      510.81    171.06 o 
   8  15   0     1175.15      965.09    182.04 o 
   9  15   0      262.68      170.47    137.19 o 
  10  15   0     1247.47     1170.60    174.05 o 
  11  15   0      709.78      625.98    157.43 o 
  12  15   0     1698.33     1445.37    239.29 o 
  13  15   0      271.66      155.59    214.83 o 
  14  15   0       64.03     -263.68    191.95 o 
  15  15   0      348.86      -34.41    384.90 o 
   0  16   0    12149.52    11653.45    314.32 o 
   1  16   0      662.23      557.36     77.51 o 
   2  16   0       11.95        0.24     82.44 o 
   3  16   0     1202.63     1190.14    126.46 o 
   4  16   0     9807.63     9865.52    725.04 o 
   5  16   0      152.16      149.54    137.00 o 
   6  16   0     4038.58     4344.08    251.18 o 
   7  16   0      908.97     1059.16    180.73 o 
   8  16   0     4229.36     4856.11    300.36 o 
   9  16   0       71.75      137.16    265.55 o 
  10  16   0     5380.72     5109.36    289.71 o 
  11  16   0      912.64     1159.42    196.70 o 
  12  16   0      397.41      291.18    172.92 o 
  13  16   0      289.81      -18.93    168.96 o 
  14  16   0     1647.70     1306.89    228.75 o 
   1  17   0        7.06       77.53     76.09 o 
   2  17   0     5849.29     5537.44    200.69 o 
   3  17   0      693.42      606.90    103.01 o 
   4  17   0      537.15      388.99     94.26 o 
   5  17   0      167.15      276.63    145.53 o 
   6  17   0     2419.77     2218.16    215.82 o 
   7  17   0        3.58     -140.98    121.34 o 
   8  17   0     4175.89     4310.04    270.96 o 
   9  17   0      873.31      921.92    177.76 o 
  10  17   0      446.85      684.25    196.92 o 
  11  17   0        0.05     -146.88    116.11 o 
  12  17   0     1184.82     1162.86    216.50 o 
  13  17   0      926.00      798.19    334.17 o 
   0  18   0     1759.07     1580.83    155.81 o 
   1  18   0     1121.97     1017.50    116.58 o 
   2  18   0        0.10       77.28     92.43 o 
   3  18   0       23.80       10.82    100.40 o 
   4  18   0       26.08       41.33     84.51 o 
   5  18   0      985.71     1215.69    166.67 o 
   6  18   0       71.47       92.46    109.00 o 
   7  18   0      237.91      133.91    133.82 o 
   8  18   0      285.84      354.72    135.72 o 
   9  18   0      446.39      460.84    160.09 o 
  10  18   0      277.47      226.45    137.09 o 
  11  18   0      334.67      320.48    165.18 o 
  12  18   0        5.63     -168.48    157.43 o 
  13  18   0       42.13      -67.64    148.19 o 
   1  19   0       12.17      -78.58     69.89 o 
   2  19   0     2927.61     2918.62    170.42 o 
   3  19   0      366.92      428.14    106.30 o 
   4  19   0      564.54      545.88     98.17 o 
   5  19   0      646.91      742.74    121.75 o 
   6  19   0     2002.94     1906.94    218.44 o 
   7  19   0      425.01      235.26    124.00 o 
   8  19   0      657.54      704.50    184.86 o 
   9  19   0       52.47       55.63    145.29 o 
  10  19   0      870.13     1023.68    317.27 o 
  11  19   0      399.19      423.92    175.21 o 
  12  19   0      338.85      161.00    154.62 o 
   0  20   0     3781.63     3584.40    312.29 o 
   1  20   0      114.51       14.11    120.93 o 
   2  20   0      749.07      655.00    111.58 o 
   3  20   0      276.02      314.08     97.50 o 
   4  20   0     7888.98     7874.16    291.44 o 
   5  20   0        8.15       64.18    138.43 o 
   6  20   0     1154.48     1063.39    171.31 o 
   7  20   0      552.23      917.51    174.74 o 
   8  20   0     2084.08     2197.07    230.83 o 
   9  20   0        2.80      -34.73    122.34 o 
  10  20   0     1557.89     1393.50    265.55 o 
  11  20   0      245.53      345.24    169.56 o 
   1  21   0       28.34      -22.19    105.87 o 
   2  21   0     2555.81     2406.90    152.59 o 
   3  21   0      388.64      384.98    106.15 o 
   4  21   0      155.97      239.51    105.99 o 
   5  21   0      128.38      208.77     96.84 o 
   6  21   0     2268.09     2325.83    177.20 o 
   7  21   0      131.21      133.70     91.75 o 
   8  21   0      912.11     1018.69    203.71 o 
   9  21   0      442.21      483.08    174.13 o 
  10  21   0      135.01      117.78    156.69 o 
   0  22   0       15.50      364.01    204.88 o 
   1  22   0      495.79      414.00    148.26 o 
   2  22   0      109.21      269.37    137.25 o 
   3  22   0       39.00       75.69     97.73 o 
   4  22   0       57.04       65.56    107.85 o 
   5  22   0      946.40      999.85    131.22 o 
   6  22   0       81.94       61.95    103.15 o 
   7  22   0        4.31       33.11     96.22 o 
   8  22   0        1.34       87.06    167.09 o 
   1  23   0      626.19      517.29    127.16 o 
   2  23   0     1015.58      987.24    170.07 o 
   3  23   0      109.09      287.43    152.17 o 
   4  23   0        2.47     -115.02     92.61 o 
   5  23   0      153.39      167.79    107.96 o 
   6  23   0      702.56      530.70    138.15 o 
   0  24   0     2351.99     2464.52    296.38 o 
   1  24   0        0.17      -22.04     94.13 o 
   2  24   0       53.87      -60.88    108.47 o 
   3  24   0      138.45      492.65    365.00 o 
   4  24   0     1807.84     1498.60    181.78 o 
 -19   1   1     1145.64     1513.88    189.14 o 
 -18   1   1       53.70      254.33    204.88 o 
 -17   1   1      222.71      312.27    124.02 o 
 -16   1   1      939.24     1106.35    296.38 o 
 -15   1   1      896.57      854.80    124.30 o 
 -14   1   1      253.10      330.64     92.60 o 
 -13   1   1     6081.17     5911.05    156.62 o 
 -12   1   1     1665.95     1725.63     86.32 o 
 -11   1   1        1.46      -79.25     52.83 o 
 -10   1   1     1215.35     1129.30     67.87 o 
  -9   1   1    28784.52    29716.91    260.43 o 
  -8   1   1     1254.77     1191.15     60.49 o 
  -7   1   1     1038.71      889.01     53.40 o 
  -6   1   1      111.97       64.07     34.62 o 
  -5   1   1    20502.02    19934.96    149.30 o 
  -4   1   1      805.20      960.06    107.88 o 
  -3   1   1    16239.52    17179.32    137.52 o 
  -2   1   1      453.98      467.25     39.05 o 
  -1   1   1    37678.11    38070.68   1496.68 o 
   0   1   1     1097.43     1243.03     33.31 o 
   1   1   1    63211.68    68010.36    897.78 o 
   2   1   1     8542.04     8989.61    177.35 o 
   3   1   1    15609.20    16475.85    261.24 o 
   4   1   1       45.50      181.16    110.35 o 
   5   1   1    29344.52    30558.22    257.08 o 
   6   1   1     1234.11     1318.77     56.99 o 
   7   1   1     2399.72     2671.89     82.80 o 
   8   1   1     5402.62     5506.81    122.17 o 
   9   1   1    18422.96    18812.61    296.00 o 
  10   1   1     1130.76     1173.42     77.10 o 
  11   1   1       84.55      -20.00     56.42 o 
  12   1   1     2435.35     2235.44    100.47 o 
  13   1   1     1826.71     1626.37     91.90 o 
  14   1   1       46.80      -36.13     96.76 o 
  15   1   1     2018.85     2116.98    130.47 o 
  16   1   1     1393.80     1396.57    120.01 o 
  17   1   1       38.62      219.74    125.83 o 
  18   1   1      308.70      694.11    142.04 o 
 -19   2   1       78.98      416.19    141.35 o 
 -18   2   1     1929.97     2110.09    194.77 o 
 -17   2   1     2050.02     2392.00    198.30 o 
 -16   2   1       13.92       76.10     94.49 o 
 -15   2   1     3670.66     3576.90    178.93 o 
 -14   2   1     4499.90     4376.46    193.82 o 
 -13   2   1     1982.64     1948.04     95.01 o 
 -12   2   1     1147.26     1158.34     81.04 o 
 -11   2   1    20455.46    21054.66    222.48 o 
 -10   2   1     1559.69     1676.03     74.75 o 
  -9   2   1     1201.02     1324.01    117.90 o 
  -8   2   1     5952.05     6051.75    104.44 o 
  -7   2   1    49193.54    50371.64    667.33 o 
  -6   2   1       72.87       77.35     32.86 o 
  -5   2   1     1048.29     1228.76     58.83 o 
  -4   2   1        5.40       61.55     87.71 o 
  -3   2   1   135051.20   136031.30   2540.99 o 
  -2   2   1       76.08      155.74     29.12 o 
  -1   2   1    55873.67    59916.13   2446.47 o 
   0   2   1      361.25      447.04     32.74 o 
   1   2   1    30768.97    33879.43   1407.39 o 
   2   2   1     2258.46     2617.89    132.70 o 
   3   2   1   139049.91   150742.81   4285.08 o 
   4   2   1    21569.62    24801.07    681.85 o 
   5   2   1    13562.50    14301.09    396.89 o 
   6   2   1     1806.11     1851.93     66.42 o 
   7   2   1    55842.74    57654.84   1167.70 o 
   8   2   1     3795.97     3632.70     88.73 o 
   9   2   1     2280.88     2349.90     84.74 o 
  10   2   1     7276.92     7117.06    132.51 o 
  11   2   1    14492.37    14646.41    272.06 o 
  12   2   1       78.29       -5.63     71.03 o 
  13   2   1     3838.03     4355.26    143.97 o 
  14   2   1     6110.38     6420.89    171.25 o 
  15   2   1     1232.83     1425.24    106.23 o 
  16   2   1      264.21      483.68     99.12 o 
  17   2   1     1030.82     1132.78    152.36 o 
  18   2   1     1153.34     1895.63    264.55 o 
 -19   3   1      393.78      644.06    160.12 o 
 -18   3   1      159.84      301.03    123.92 o 
 -17   3   1      837.78      905.57    175.69 o 
 -16   3   1     2157.89     2304.73    174.56 o 
 -15   3   1     1937.09     2081.23    160.77 o 
 -14   3   1      144.13      170.22    112.63 o 
 -13   3   1     6978.02     7245.23    167.60 o 
 -12   3   1     2004.63     2053.77     90.30 o 
 -11   3   1      399.44      324.70     59.93 o 
 -10   3   1       27.89       40.36     47.54 o 
  -9   3   1    15334.06    16134.39    175.32 o 
  -8   3   1      503.49      565.87     53.14 o 
  -7   3   1      524.67      510.30     41.43 o 
  -6   3   1     2485.77     2582.64     72.65 o 
  -5   3   1    38607.40    38498.84    450.18 o 
  -4   3   1     2937.25     2937.64    129.00 o 
  -3   3   1    21159.21    22518.36   3110.21 o 
  -2   3   1     3899.71     4480.14    541.95 o 
  -1   3   1    37384.79    39414.91   1453.04 o 
   0   3   1     2400.18     2217.15     51.18 o 
   1   3   1    36916.98    40116.27    746.48 o 
   2   3   1     5068.12     4725.49    102.33 o 
   3   3   1     8781.82     8974.32    579.34 o 
   4   3   1     3779.15     4065.48    131.99 o 
   5   3   1    37586.80    41149.96    967.01 o 
   6   3   1      437.36      366.50     44.38 o 
   7   3   1      261.47      196.57     57.53 o 
   8   3   1      769.56      693.70     53.51 o 
   9   3   1    14208.59    14012.10    254.27 o 
  10   3   1     1313.82     1292.72     73.40 o 
  11   3   1     1714.77     1676.71    120.52 o 
  12   3   1     5125.11     4981.63    149.67 o 
  13   3   1     3172.40     3249.62    127.92 o 
  14   3   1       74.78      296.60    121.56 o 
  15   3   1     1591.28     1785.60    111.26 o 
  16   3   1     1460.29     1505.71    112.21 o 
  17   3   1      136.28      237.04    105.21 o 
  18   3   1       10.86      328.21    139.24 o 
  19   3   1      118.20     1209.39    202.89 o 
 -19   4   1       14.58      570.09    328.21 o 
 -18   4   1        0.26      311.89    266.54 o 
 -17   4   1        3.62       38.87    114.65 o 
 -16   4   1      295.15      246.67     96.19 o 
 -15   4   1        1.76       61.08     88.97 o 
 -14   4   1       83.65       73.40     91.34 o 
 -13   4   1        5.54      -46.94     63.38 o 
 -12   4   1       74.63       15.56     63.33 o 
 -11   4   1       66.49       31.14     54.03 o 
 -10   4   1      150.98      164.60     51.98 o 
  -9   4   1       51.81      -20.91     47.59 o 
  -8   4   1        8.04        8.68     37.23 o 
  -7   4   1      166.26      191.00     43.89 o 
  -6   4   1     2302.46     2297.09     80.27 o 
  -5   4   1      250.33      309.40     61.47 o 
  -4   4   1     5242.52     7291.77    686.77 o 
  -3   4   1      130.76      118.25     48.42 o 
  -2   4   1    33862.76    49840.64   6161.70 o 
  -1   4   1     1649.12     1864.73     68.13 o 
   0   4   1    16505.57    18075.69    172.70 o 
   1   4   1        6.52       51.55     43.08 o 
   2   4   1    11570.45    11481.64    118.70 o 
   3   4   1     5576.60     5988.27    715.09 o 
   4   4   1     7070.28     8076.91    519.26 o 
   5   4   1      810.30      997.31     62.18 o 
   6   4   1      571.34      694.81     49.34 o 
   7   4   1      237.70      181.54     45.82 o 
   8   4   1     2691.58     3216.87     86.64 o 
   9   4   1      339.22      388.20     55.79 o 
  10   4   1       19.06      -42.38     52.05 o 
  11   4   1       24.05       13.58     58.85 o 
  12   4   1      121.71     1035.32    481.06 o 
  13   4   1        0.08       54.08     69.78 o 
  14   4   1      113.51       49.83     78.82 o 
  15   4   1        2.55     -101.64     67.76 o 
  16   4   1       20.64      147.57     78.16 o 
  17   4   1       13.53      328.25    128.41 o 
  18   4   1       19.15      194.93    133.27 o 
 -18   5   1       10.03      555.41    298.76 o 
 -17   5   1     1323.88     1783.31    368.29 o 
 -16   5   1     1264.22     1333.80    147.83 o 
 -15   5   1     1190.37     1284.75    142.55 o 
 -14   5   1       13.85      -94.22     99.37 o 
 -13   5   1     4996.93     5154.93    177.43 o 
 -12   5   1     1454.15     1404.26    118.71 o 
 -11   5   1      554.93      424.47     76.80 o 
 -10   5   1      586.51      628.16     70.45 o 
  -9   5   1    11468.21    11860.06    200.21 o 
  -8   5   1      139.25       54.50     48.75 o 
  -7   5   1     1561.56     1530.47     60.72 o 
  -6   5   1      282.24      304.63     50.44 o 
  -5   5   1    31885.36    35561.24   2868.91 o 
  -4   5   1     1975.22     2600.62    349.95 o 
  -3   5   1     2246.53     2551.54    336.51 o 
  -2   5   1      158.35      249.14     57.78 o 
  -1   5   1    29312.54    31129.02    324.15 o 
   0   5   1     4076.81     4216.98     95.89 o 
   1   5   1    30309.81    31276.52    301.36 o 
   2   5   1     8516.56     8324.01    122.95 o 
   3   5   1        6.88      107.29     72.29 o 
   4   5   1     2323.56     2407.59    124.32 o 
   5   5   1    41298.98    38557.38   1618.49 o 
   6   5   1     3348.61     3469.10    124.12 o 
   7   5   1       56.87       46.69     72.30 o 
   8   5   1     4735.71     4572.50     92.61 o 
   9   5   1     7139.65     7036.43    129.86 o 
  10   5   1       24.95        4.44     63.59 o 
  11   5   1      834.01      789.97     81.11 o 
  12   5   1     2351.48     2361.72    120.08 o 
  13   5   1     4325.13     4425.67    170.46 o 
  14   5   1       34.30      130.46     71.48 o 
  15   5   1     1867.01     1930.11    126.38 o 
  16   5   1     1806.13     1953.62    115.09 o 
  17   5   1      181.21      496.51    313.29 o 
  18   5   1      271.10     1032.35    214.83 o 
 -18   6   1     1726.26     2129.39    189.17 o 
 -17   6   1     1614.64     2139.35    275.46 o 
 -16   6   1        5.75      456.68    474.27 o 
 -15   6   1     4435.90     4625.22    225.11 o 
 -14   6   1     3659.63     3924.09    263.85 o 
 -13   6   1     3739.80     3391.34    149.53 o 
 -12   6   1      617.71      507.36     85.98 o 
 -11   6   1    17262.68    17184.40    273.31 o 
 -10   6   1     2091.19     1425.96    210.12 o 
  -9   6   1      153.42      120.64     56.82 o 
  -8   6   1     1644.66     1447.37     65.56 o 
  -7   6   1    43065.92    44775.99    379.48 o 
  -6   6   1      211.94      158.81     55.02 o 
  -5   6   1    13474.72    15570.59   1840.14 o 
  -4   6   1      230.22      235.05     57.50 o 
  -3   6   1    52944.83    74104.98   8482.22 o 
  -2   6   1      477.70      488.28     66.80 o 
  -1   6   1     7505.86     7109.09    152.38 o 
   0   6   1        1.81       53.63     49.59 o 
   1   6   1    31627.00    32809.36    667.23 o 
   2   6   1       13.09       67.52     47.42 o 
   3   6   1   107490.73   112005.74   3294.59 o 
   4   6   1     7266.51     6069.11    196.37 o 
   5   6   1      112.04      188.05     90.26 o 
   6   6   1     6963.57     7148.12    554.97 o 
   7   6   1    42792.80    40750.21   1267.99 o 
   8   6   1     4101.19     3995.40    103.64 o 
   9   6   1     1242.85     1008.43     71.73 o 
  10   6   1     6083.75     5981.26    147.75 o 
  11   6   1    10124.97     9796.72    191.73 o 
  12   6   1      263.14      354.64    134.92 o 
  13   6   1     3744.13     3635.25    142.13 o 
  14   6   1     6008.96     5892.71    171.75 o 
  15   6   1     1344.91     1380.51    107.07 o 
  16   6   1      232.07      228.42     78.48 o 
  17   6   1     1186.58     1477.13    233.72 o 
  18   6   1     1346.65     1812.98    556.95 o 
 -18   7   1       92.31      292.48    149.07 o 
 -17   7   1      252.04      351.52    117.19 o 
 -16   7   1     1349.87     1504.10    154.74 o 
 -15   7   1     1674.92     1619.91    151.43 o 
 -14   7   1      510.59      507.04    120.23 o 
 -13   7   1     3943.15     4225.25    167.55 o 
 -12   7   1     2226.36     1875.25    123.43 o 
 -11   7   1       88.42      114.09     84.54 o 
 -10   7   1     1098.49     1186.78    166.23 o 
  -9   7   1    12353.86    11256.12    960.26 o 
  -8   7   1     1326.57     1201.09     62.92 o 
  -7   7   1      110.18       34.74     54.92 o 
  -6   7   1      754.08      864.30     80.88 o 
  -5   7   1    27397.92    29296.21    658.62 o 
  -4   7   1       18.32      -66.78     46.43 o 
  -3   7   1     2601.04     3282.82    501.48 o 
  -2   7   1     2041.63     2352.65    117.32 o 
  -1   7   1    31737.20    32886.21   1348.84 o 
   0   7   1      883.85      826.90     71.15 o 
   1   7   1    13893.14    13517.59    212.60 o 
   2   7   1        5.28      -25.16     44.35 o 
   3   7   1        8.80       38.14     65.72 o 
   4   7   1     2532.20     2378.47    169.08 o 
   5   7   1    47140.25    47389.90   2950.87 o 
   6   7   1     3871.40     3507.65    358.04 o 
   7   7   1      128.66      223.18    103.59 o 
   8   7   1      156.51      188.62    110.36 o 
   9   7   1     9973.87     9726.73    773.77 o 
  10   7   1     3048.21     3139.72    392.16 o 
  11   7   1     1453.93     1397.62    122.59 o 
  12   7   1     3493.14     3555.87    157.15 o 
  13   7   1     1483.89     1425.96    120.10 o 
  14   7   1       18.72      -55.42     70.21 o 
  15   7   1     1556.55     1504.66    187.19 o 
  16   7   1     1436.92     1634.51    146.71 o 
  17   7   1       17.96      326.77    158.64 o 
  18   7   1       14.62      180.52    151.17 o 
 -18   8   1       15.04      274.85    336.16 o 
 -17   8   1       40.86       33.70    136.88 o 
 -16   8   1      161.41      233.03    168.62 o 
 -15   8   1       74.71      -42.83    229.74 o 
 -14   8   1        5.22     -126.31    159.12 o 
 -13   8   1      126.69      181.80    100.84 o 
 -12   8   1      269.65      248.56    111.86 o 
 -11   8   1      120.08      409.30    136.85 o 
 -10   8   1      168.27      449.54    273.50 o 
  -9   8   1       35.23      -14.65    105.23 o 
  -8   8   1     4820.61     4981.69    222.93 o 
  -7   8   1      478.61      501.74     58.56 o 
  -6   8   1      957.98      838.01     68.02 o 
  -5   8   1       39.39       -5.02     49.14 o 
  -4   8   1       14.63       49.35     56.06 o 
  -3   8   1      943.44      949.78     75.21 o 
  -2   8   1     3316.61     3554.35    156.07 o 
  -1   8   1       43.44       63.40     53.45 o 
   0   8   1     2339.23     2241.50     90.79 o 
   1   8   1      237.57      171.31     51.14 o 
   2   8   1      564.32      628.62     68.43 o 
   3   8   1      823.44      803.61     61.16 o 
   4   8   1     8263.84     8938.92    264.85 o 
   5   8   1      363.36      287.14     97.77 o 
   6   8   1     1053.47     1159.88    138.71 o 
   7   8   1     1311.08     1178.56    135.29 o 
   8   8   1      105.70       95.03    130.60 o 
   9   8   1     1137.59     1115.14    176.62 o 
  10   8   1      218.99      301.68    126.38 o 
  11   8   1        7.92       18.49    156.73 o 
  12   8   1      137.32      124.42     93.17 o 
  13   8   1        2.17      -21.39     97.68 o 
  14   8   1       27.78     -140.41    153.03 o 
  15   8   1      378.09      299.81    123.89 o 
  16   8   1      133.49      318.87    127.21 o 
  17   8   1      119.72      172.92    146.20 o 
  18   8   1       46.95      346.04    160.58 o 
 -18   9   1       63.94      281.85    326.22 o 
 -17   9   1      458.41      488.77    171.06 o 
 -16   9   1      669.28      795.69    301.35 o 
 -15   9   1      181.61      135.15    134.48 o 
 -14   9   1       24.69       41.89    182.95 o 
 -13   9   1     3168.50     3066.41    273.53 o 
 -12   9   1     1565.07     1302.04    199.98 o 
 -11   9   1       31.69      159.54    138.95 o 
 -10   9   1       44.75      -26.74    119.22 o 
  -9   9   1    11267.44    11138.23    340.24 o 
  -8   9   1      105.59       59.60    107.62 o 
  -7   9   1      184.96      134.05     57.95 o 
  -6   9   1       24.66       35.18     54.66 o 
  -5   9   1    14231.58    14682.68    477.05 o 
  -4   9   1      927.11      979.79     75.93 o 
  -3   9   1     7882.69     8444.45    351.48 o 
  -2   9   1      635.62      691.85     69.58 o 
  -1   9   1    21089.43    21510.61    262.48 o 
   0   9   1      385.27      357.58     54.24 o 
   1   9   1    27762.36    28144.34    402.16 o 
   2   9   1      639.41      789.59     76.10 o 
   3   9   1     7841.33     7585.31    147.17 o 
   4   9   1     1200.14     1117.84    109.40 o 
   5   9   1    16234.75    15329.76    918.98 o 
   6   9   1      519.41      545.41    111.84 o 
   7   9   1      214.83      232.04     97.02 o 
   8   9   1     3194.33     3109.72    196.40 o 
   9   9   1     6388.34     6854.85    315.28 o 
  10   9   1       12.84       72.75    131.28 o 
  11   9   1      178.08      290.77    154.16 o 
  12   9   1     2210.56     2245.32    158.36 o 
  13   9   1     3459.01     3226.42    195.88 o 
  14   9   1        0.25     -100.01    103.92 o 
  15   9   1      337.47      184.93    141.11 o 
  16   9   1      505.24      463.03    123.11 o 
  17   9   1      133.21      -48.56    128.40 o 
 -17  10   1     1401.16     1607.51    203.21 o 
 -16  10   1        0.20       89.54    162.00 o 
 -15  10   1     1894.50     1715.51    359.04 o 
 -14  10   1     1003.24     1110.88    314.28 o 
 -13  10   1      722.47      522.80    115.73 o 
 -12  10   1      387.99       61.16    148.90 o 
 -11  10   1    16488.22    16695.10   2008.02 o 
 -10  10   1     1285.24     1105.77    194.86 o 
  -9  10   1       24.72     -101.36    127.97 o 
  -8  10   1     1537.77     1568.33    319.25 o 
  -7  10   1    27184.37    26521.01   1605.22 o 
  -6  10   1      229.66      166.48     63.62 o 
  -5  10   1     9713.78    10944.04    839.67 o 
  -4  10   1        7.66      -26.94     64.60 o 
  -3  10   1    37299.32    40560.63   2236.27 o 
  -2  10   1      686.56      578.74     68.49 o 
  -1  10   1    52263.70    52798.89    689.29 o 
   0  10   1        4.76      -98.19     65.46 o 
   1  10   1    28892.23    29406.48    632.78 o 
   2  10   1     2662.37     2857.36    258.09 o 
   3  10   1    33670.60    32564.90    763.51 o 
   4  10   1     4083.54     3603.42    101.91 o 
   5  10   1      192.61       52.28     96.84 o 
   6  10   1     3811.70     3856.24    199.71 o 
   7  10   1    20225.15    21152.29    443.33 o 
   8  10   1     1714.35     1691.46    164.77 o 
   9  10   1      491.71      397.02    134.68 o 
  10  10   1     3311.52     3190.62    226.85 o 
  11  10   1     9460.91     8983.99    349.47 o 
  12  10   1      390.82      263.21    108.36 o 
  13  10   1     1490.06     1509.20    144.12 o 
  14  10   1     2332.15     2006.18    342.06 o 
  15  10   1      252.03       19.65    111.02 o 
  16  10   1      167.06       71.22    117.07 o 
  17  10   1      753.15      781.36    233.72 o 
 -17  11   1      124.63      138.44    142.72 o 
 -16  11   1      985.58      911.27    200.51 o 
 -15  11   1     1322.46     1345.25    336.16 o 
 -14  11   1        0.67     -159.39    158.92 o 
 -13  11   1     2164.08     2274.72    226.76 o 
 -12  11   1       34.94      -22.23    148.02 o 
 -11  11   1        6.28       87.06    134.68 o 
 -10  11   1     3357.90     3401.76    277.48 o 
  -9  11   1     8318.06     8832.67    413.74 o 
  -8  11   1      714.81      853.98    170.68 o 
  -7  11   1      108.17       74.85    101.91 o 
  -6  11   1     1169.92     1195.94    159.41 o 
  -5  11   1    16200.89    17024.98    572.00 o 
  -4  11   1      240.16      275.27     63.39 o 
  -3  11   1     3166.75     3194.71    125.92 o 
  -2  11   1      621.29      745.85     86.56 o 
  -1  11   1    17512.06    16713.46    256.00 o 
   0  11   1     1076.64     1049.89     75.99 o 
   1  11   1    26123.09    26951.57    613.53 o 
   2  11   1      230.07      205.79     58.63 o 
   3  11   1     7191.03     6801.69    333.55 o 
   4  11   1        9.55      -87.88     62.74 o 
   5  11   1    15669.25    15733.55    710.12 o 
   6  11   1     1405.96     1240.74    147.68 o 
   7  11   1        2.65       15.90    108.41 o 
   8  11   1      308.16      313.44    129.32 o 
   9  11   1     7016.10     7301.45    445.56 o 
  10  11   1     2462.67     2357.19    210.14 o 
  11  11   1     1646.92     1585.05    216.81 o 
  12  11   1      927.46      512.47    190.60 o 
  13  11   1      803.88      730.96    123.16 o 
  14  11   1       26.40     -172.03    114.69 o 
  15  11   1      544.95      321.78    119.66 o 
  16  11   1     1271.56     1246.94    148.46 o 
  17  11   1       58.95       -0.35    204.88 o 
 -16  12   1       19.74     -349.87    394.84 o 
 -15  12   1       50.22     -134.23    270.52 o 
 -14  12   1       24.12      -88.59    373.96 o 
 -13  12   1      120.96      134.35    174.34 o 
 -12  12   1        3.36     -113.16    155.95 o 
 -11  12   1      155.05      337.49    366.00 o 
 -10  12   1      118.22      -69.08    146.20 o 
  -9  12   1      135.11      266.31    134.48 o 
  -8  12   1     2730.35     2784.31    203.21 o 
  -7  12   1      121.77       42.71    126.00 o 
  -6  12   1      741.60      775.74    137.53 o 
  -5  12   1       50.53      -49.34     62.00 o 
  -4  12   1      308.16      328.15     71.12 o 
  -3  12   1      153.72       82.80     59.10 o 
  -2  12   1     4789.72     4652.57    187.54 o 
  -1  12   1      154.32      150.33     61.68 o 
   0  12   1     1499.08     1509.98     92.93 o 
   1  12   1       59.66       27.13     55.53 o 
   2  12   1     3286.22     3357.69    112.70 o 
   3  12   1      314.07      252.03     64.57 o 
   4  12   1       10.12        6.20     57.55 o 
   5  12   1       18.50     -140.81    117.36 o 
   6  12   1       29.97      -93.30    100.91 o 
   7  12   1      378.46      256.70    109.60 o 
   8  12   1      396.22      534.17    269.53 o 
   9  12   1      539.67      444.46    139.89 o 
  10  12   1      189.34      254.03    265.55 o 
  11  12   1        0.02       58.09    134.57 o 
  12  12   1      276.14       57.45    181.01 o 
  13  12   1        2.50     -190.73    213.83 o 
  14  12   1        1.85      -94.91    135.36 o 
  15  12   1       90.26     -101.68    162.16 o 
  16  12   1        7.41       12.49    134.27 o 
 -16  13   1      445.85      637.58    206.43 o 
 -15  13   1      296.30       50.43    379.92 o 
 -14  13   1       10.13     -154.85    141.16 o 
 -13  13   1     1902.17     1942.43    263.52 o 
 -12  13   1      459.52      580.81    184.07 o 
 -11  13   1      546.96      393.96    152.63 o 
 -10  13   1        3.67      -48.27    123.33 o 
  -9  13   1     2931.09     3064.57    247.12 o 
  -8  13   1     1931.50     2125.04    205.84 o 
  -7  13   1     1257.19     1513.32    304.34 o 
  -6  13   1      142.49      204.75    124.96 o 
  -5  13   1     8592.94     8465.29    404.79 o 
  -4  13   1     2870.65     2963.72    149.58 o 
  -3  13   1     3428.24     3239.88    168.69 o 
  -2  13   1       96.74       97.79     76.81 o 
  -1  13   1     8289.55     7822.17    184.32 o 
   0  13   1     2121.33     1919.39     99.81 o 
   1  13   1     7612.62     7110.58    160.38 o 
   2  13   1       28.74      162.23    109.42 o 
   3  13   1     3927.32     3617.66    133.74 o 
   4  13   1     1375.46     1374.91    171.06 o 
   5  13   1     4349.04     4372.86    227.65 o 
   6  13   1      863.70      721.80    172.06 o 
   7  13   1        9.68      135.09    106.87 o 
   8  13   1     1639.40     1821.03    198.08 o 
   9  13   1     5028.23     5480.09    810.57 o 
  10  13   1        5.34       86.52    130.95 o 
  11  13   1      252.25      385.18    157.60 o 
  12  13   1     1218.72     1373.42    273.50 o 
  13  13   1     1122.99     1016.12    244.66 o 
  14  13   1       51.18     -145.90    141.28 o 
  15  13   1       91.15      -93.47    203.94 o 
  16  13   1      339.92      227.52    132.97 o 
 -15  14   1     1150.96     1093.77    596.74 o 
 -14  14   1      792.55      910.31    566.90 o 
 -13  14   1      783.93      750.58    185.88 o 
 -12  14   1       79.23       -4.86    142.83 o 
 -11  14   1     7618.24     8397.74    390.16 o 
 -10  14   1     1051.96     1162.90    212.84 o 
  -9  14   1        6.93       -6.55    114.11 o 
  -8  14   1       98.20      113.66    118.12 o 
  -7  14   1    15015.49    15806.49    442.87 o 
  -6  14   1      462.52      675.15    145.53 o 
  -5  14   1     1693.33     1766.98    175.57 o 
  -4  14   1      922.01     1042.71    145.69 o 
  -3  14   1    14057.37    13969.83    566.31 o 
  -2  14   1      210.05       -5.57    113.83 o 
  -1  14   1    17434.04    17490.75    258.09 o 
   0  14   1      162.50      161.98     75.66 o 
   1  14   1     5732.89     5745.46    152.81 o 
   2  14   1      326.30      231.52     74.58 o 
   3  14   1    17841.77    16455.17    850.75 o 
   4  14   1     1827.01     1648.98    173.70 o 
   5  14   1       61.34       71.78    112.31 o 
   6  14   1      879.09      710.50    142.69 o 
   7  14   1    10648.06    10945.00    657.41 o 
   8  14   1      366.78      364.08    282.46 o 
   9  14   1      320.97      183.57    133.47 o 
  10  14   1     2284.14     2406.17    215.54 o 
  11  14   1     3853.30     4237.49    277.19 o 
  12  14   1      297.95      249.81    161.04 o 
  13  14   1     1136.19      762.31    340.14 o 
  14  14   1     1579.85     1434.76    325.22 o 
  15  14   1      579.56      397.06    128.11 o 
 -15  15   1      595.55      -85.96    434.62 o 
 -14  15   1      197.71     -158.96    272.51 o 
 -13  15   1     1776.53     1905.22    244.76 o 
 -12  15   1      296.06      -82.30    281.46 o 
 -11  15   1      400.74      408.92    160.18 o 
 -10  15   1      484.83      544.31    216.81 o 
  -9  15   1     4890.77     5220.53    285.48 o 
  -8  15   1       48.48      -48.78    126.13 o 
  -7  15   1        3.49       78.90    149.07 o 
  -6  15   1      712.33      484.33    142.19 o 
  -5  15   1     6169.71     6743.19    284.82 o 
  -4  15   1      558.64      706.72    151.83 o 
  -3  15   1     2106.27     2137.63    122.97 o 
  -2  15   1       16.09     -106.69     71.13 o 
  -1  15   1     4741.37     4298.05    139.09 o 
   0  15   1      685.36      583.72     75.58 o 
   1  15   1     9989.16    10075.74    255.24 o 
   2  15   1      443.86      493.95     76.36 o 
   3  15   1     2147.10     2083.02    207.32 o 
   4  15   1       51.76       -1.85    103.40 o 
   5  15   1     6036.69     5938.85    271.70 o 
   6  15   1     1081.80     1230.95    191.95 o 
   7  15   1      865.94      967.14    175.07 o 
   8  15   1      298.92      286.08    139.31 o 
   9  15   1     5061.23     5196.04    294.39 o 
  10  15   1     1124.85     1300.36    187.76 o 
  11  15   1     1135.33     1072.76    204.47 o 
  12  15   1     1443.57     1249.19    211.98 o 
  13  15   1      452.12      341.16    178.21 o 
  14  15   1        3.99     -255.49    267.54 o 
  15  15   1      213.14      230.36    185.57 o 
 -14  16   1       62.05     -186.89    347.10 o 
 -13  16   1       42.59     -245.12    163.41 o 
 -12  16   1       16.89      -89.41    264.55 o 
 -11  16   1      110.95      -11.89    136.24 o 
 -10  16   1       30.35      -76.65    125.83 o 
  -9  16   1      140.21      129.86    140.90 o 
  -8  16   1      561.47      543.91    161.44 o 
  -7  16   1       75.20      203.25    202.89 o 
  -6  16   1      423.19      699.78    151.97 o 
  -5  16   1      329.67      614.69    286.43 o 
  -4  16   1     1590.21     1793.40    192.56 o 
  -3  16   1      226.51      265.99     99.09 o 
  -2  16   1     1211.55     1009.64     95.19 o 
  -1  16   1      305.67      298.13     75.67 o 
   0  16   1      377.86      454.55     76.15 o 
   1  16   1      187.18      186.01     71.97 o 
   2  16   1      276.71      237.23     88.96 o 
   3  16   1       36.11       72.56     96.17 o 
   4  16   1      132.00       96.44     81.96 o 
   5  16   1        0.97       77.31    139.94 o 
   6  16   1     1275.45     1408.68    173.91 o 
   7  16   1      160.17      222.78    233.72 o 
   8  16   1      516.67      693.20    144.79 o 
   9  16   1      413.12      409.30    137.65 o 
  10  16   1        0.28       77.16    138.33 o 
  11  16   1        7.53      151.18    133.26 o 
  12  16   1      122.63      -26.24    150.78 o 
  13  16   1       32.38      -28.80    190.96 o 
  14  16   1      140.03       29.62    445.56 o 
 -13  17   1     1193.40     1291.90    376.94 o 
 -12  17   1       60.60     -177.57    186.87 o 
 -11  17   1      130.30      -18.25    182.95 o 
 -10  17   1        5.00      -10.12    175.04 o 
  -9  17   1     2741.83     3066.54    253.22 o 
  -8  17   1      804.22      936.93    163.08 o 
  -7  17   1      366.67      457.43    131.65 o 
  -6  17   1      496.56      351.50    156.78 o 
  -5  17   1     3592.55     3372.41    318.26 o 
  -4  17   1      957.88     1152.28    171.44 o 
  -3  17   1     1634.44     1655.53    135.50 o 
  -2  17   1      129.71      120.31    101.48 o 
  -1  17   1     1953.18     1811.81    113.84 o 
   0  17   1      469.98      430.41     81.57 o 
   1  17   1     3263.72     2921.93    193.18 o 
   2  17   1        8.91       22.74     77.12 o 
   3  17   1      900.09      680.44     95.41 o 
   4  17   1      287.02      207.70     93.03 o 
   5  17   1     4130.35     3833.84    302.59 o 
   6  17   1       16.39     -121.04    137.89 o 
   7  17   1      156.75      162.75    117.29 o 
   8  17   1     1038.95     1285.64    203.89 o 
   9  17   1     2172.52     2265.62    226.21 o 
  10  17   1       18.54     -189.26    126.17 o 
  11  17   1       73.79       21.51    185.98 o 
  12  17   1      486.94      426.24    179.26 o 
  13  17   1      637.40      573.89    194.75 o 
 -13  18   1      255.13      186.69    198.91 o 
 -12  18   1      144.33      -90.49    140.00 o 
 -11  18   1     3503.98     3602.60    291.28 o 
 -10  18   1      638.74      525.49    172.52 o 
  -9  18   1      242.12      276.31    152.94 o 
  -8  18   1        4.34     -232.79    155.19 o 
  -7  18   1     5258.44     5704.21    401.80 o 
  -6  18   1      358.78      343.21    132.84 o 
  -5  18   1     2154.10     2187.22    197.75 o 
  -4  18   1      243.64      297.00    142.51 o 
  -3  18   1     6206.02     5704.62    213.78 o 
  -2  18   1       74.36       -3.65     78.82 o 
  -1  18   1     5486.34     5090.93    195.44 o 
   0  18   1      120.38       57.51     79.87 o 
   1  18   1     5127.94     5103.95    200.35 o 
   2  18   1      170.14     -102.49     93.50 o 
   3  18   1     6505.47     6447.77    225.62 o 
   4  18   1       41.64       29.45     90.46 o 
   5  18   1       47.74       88.47     77.33 o 
   6  18   1      550.78      546.20    140.32 o 
   7  18   1     5541.31     5546.60    301.92 o 
   8  18   1      314.88      236.85    169.45 o 
   9  18   1      187.66      324.30    134.32 o 
  10  18   1      848.39      938.01    169.08 o 
  11  18   1     2040.46     2108.76    276.49 o 
  12  18   1       72.15       -0.38    160.58 o 
  13  18   1      276.44      -52.62    475.40 o 
 -12  19   1       89.30      -12.30    150.18 o 
 -11  19   1      423.95      319.26    158.47 o 
 -10  19   1      126.68       13.28    152.28 o 
  -9  19   1     2151.74     2360.57    253.17 o 
  -8  19   1       51.67      -81.63    128.55 o 
  -7  19   1      278.12      171.44    156.61 o 
  -6  19   1      829.85      836.64    288.42 o 
  -5  19   1     4377.23     4711.42    276.40 o 
  -4  19   1      215.27      330.86    103.59 o 
  -3  19   1     1441.70     2025.36    409.87 o 
  -2  19   1        2.44       41.06     88.85 o 
  -1  19   1     2504.60     2741.28    159.82 o 
   0  19   1      446.69      342.20     88.59 o 
   1  19   1     2614.35     2475.99    153.11 o 
   2  19   1      740.17      748.51    103.80 o 
   3  19   1      194.71      196.90    104.57 o 
   4  19   1       42.27      -95.58     72.65 o 
   5  19   1     5324.66     4968.25    328.05 o 
   6  19   1      678.57      616.24    112.02 o 
   7  19   1        1.62     -129.76    140.63 o 
   8  19   1        1.75      -56.79    106.78 o 
   9  19   1     1085.17     1193.18    195.64 o 
  10  19   1      401.81      443.08    190.55 o 
  11  19   1      513.98      293.65    193.94 o 
  12  19   1      819.58      812.93    267.54 o 
 -11  20   1       12.13     -196.07    172.09 o 
 -10  20   1       15.87      -13.63    148.66 o 
  -9  20   1       14.70      -17.05    117.25 o 
  -8  20   1      241.40      267.22    138.11 o 
  -7  20   1       61.98       37.45    153.14 o 
  -6  20   1      399.20      372.11    127.24 o 
  -5  20   1       47.57      705.67    272.97 o 
  -4  20   1      228.19      887.99    517.80 o 
  -3  20   1      619.98      550.33    112.54 o 
  -2  20   1     1048.64      957.40    121.20 o 
  -1  20   1      150.10      210.06    177.03 o 
   0  20   1        2.75       15.19    131.28 o 
   1  20   1      232.32      279.72     80.76 o 
   2  20   1      160.43      157.44    101.90 o 
   3  20   1       57.53      176.72     91.41 o 
   4  20   1      273.70      323.83    115.27 o 
   5  20   1        0.29      -16.69     83.82 o 
   6  20   1      733.92      846.70    127.54 o 
   7  20   1      156.87       94.21    103.46 o 
   8  20   1      571.64      459.07    141.87 o 
   9  20   1      102.27       87.39    159.13 o 
  10  20   1       10.87       95.63    143.64 o 
  11  20   1      164.68      371.50    194.50 o 
 -10  21   1       54.05       69.83    160.12 o 
  -9  21   1     1511.16     1563.28    215.72 o 
  -8  21   1      237.86      139.33    129.03 o 
  -7  21   1      320.75      419.55    174.60 o 
  -6  21   1       99.30      116.34    106.13 o 
  -5  21   1      968.54     1011.34    139.47 o 
  -4  21   1     1008.29      874.42    129.86 o 
  -3  21   1      976.94     1745.32    599.38 o 
  -2  21   1       86.34      196.19    106.45 o 
  -1  21   1     1016.44     1025.05    170.19 o 
   0  21   1       14.68     -139.29    117.44 o 
   1  21   1     1004.17      991.27    142.13 o 
   2  21   1      106.73      154.60     95.74 o 
   3  21   1      677.13      612.40    108.35 o 
   4  21   1      898.40      718.17    118.05 o 
   5  21   1     1567.32     1590.47    146.08 o 
   6  21   1        0.74       -1.38    101.32 o 
   7  21   1       31.95       34.50    105.58 o 
   8  21   1      596.53      565.84    138.65 o 
   9  21   1      538.33      415.75    147.98 o 
  -8  22   1       50.01     -173.72    132.22 o 
  -7  22   1     2788.50     2884.75    243.33 o 
  -6  22   1      171.38       98.17    107.76 o 
  -5  22   1      548.62      646.44    139.19 o 
  -4  22   1        9.57       51.26     91.92 o 
  -3  22   1     2672.73     2547.09    210.85 o 
  -2  22   1       80.67      -20.86    121.34 o 
  -1  22   1     1663.65     1573.73    182.95 o 
   0  22   1       54.47       65.45    115.50 o 
   1  22   1     1154.12     1227.30    167.09 o 
   2  22   1       10.30     -119.41    124.97 o 
   3  22   1     2807.15     2562.05    166.93 o 
   4  22   1       40.50      167.10    104.35 o 
   5  22   1      325.56      319.38    109.61 o 
   6  22   1      245.25      219.79    110.04 o 
   7  22   1     2381.59     2161.51    170.61 o 
   8  22   1      157.96       90.86    115.17 o 
  -6  23   1      265.85      361.02    116.38 o 
  -5  23   1     1994.31     2104.64    295.80 o 
  -4  23   1      186.87      177.59    172.06 o 
  -3  23   1      604.25      928.94    268.53 o 
  -2  23   1       41.70        9.23    134.83 o 
  -1  23   1      697.31      673.79    165.90 o 
   0  23   1      166.68       59.12    136.70 o 
   1  23   1     1316.58     1401.53    195.93 o 
   2  23   1      289.17      332.33    147.27 o 
   3  23   1      115.32      167.87    119.93 o 
   4  23   1       26.80       61.67     97.30 o 
   5  23   1     1357.49     1140.97    143.12 o 
   6  23   1      183.68      188.32    114.53 o 
  -4  24   1      114.87      123.86    147.66 o 
  -3  24   1       23.11       66.66    140.23 o 
  -2  24   1      585.93      559.39    187.97 o 
  -1  24   1       45.12      357.24    332.18 o 
   0  24   1       38.39       18.32    134.94 o 
   1  24   1        1.27      -41.83    112.09 o 
   2  24   1      342.10      282.39    127.02 o 
   3  24   1       63.37      189.99    141.80 o 
 -19   0   2      170.56      342.13    161.12 o 
 -18   0   2     2845.89     3329.79    350.09 o 
 -17   0   2     1089.87      924.94    200.90 o 
 -16   0   2      182.75      127.30    184.99 o 
 -15   0   2     1184.08     1225.82    152.36 o 
 -14   0   2     8999.99     9390.39    326.63 o 
 -13   0   2       95.54     -143.05    111.25 o 
 -12   0   2     7960.27     7827.42    241.04 o 
 -11   0   2     3799.69     3683.08    138.37 o 
 -10   0   2    11286.31    11418.53    213.52 o 
  -9   0   2      684.18      657.18     74.74 o 
  -8   0   2    23431.30    23344.61    252.65 o 
  -7   0   2      243.15      292.75     52.30 o 
  -6   0   2    22957.09    21907.45    237.72 o 
  -5   0   2      230.85      237.66     49.12 o 
  -4   0   2   254691.61   259470.31   1330.53 o 
  -3   0   2      449.02      199.83    117.36 o 
  -2   0   2   148896.59   162998.28   1671.86 o 
  -1   0   2     2900.37     2656.17     61.58 o 
   0   0   2   118444.55   123467.43    924.22 o 
   1   0   2     8876.50     8114.62   1093.02 o 
   2   0   2    50718.83    58010.40   1021.05 o 
   3   0   2     4604.97     4576.84    411.14 o 
   4   0   2     7404.74     7514.66    130.28 o 
   5   0   2     1694.68     1625.16    126.13 o 
   6   0   2    15140.55    14387.45    250.39 o 
   7   0   2    20416.97    21469.73    413.25 o 
   8   0   2     7608.35     7324.68    198.62 o 
   9   0   2     5780.62     5855.17    198.13 o 
  10   0   2    28847.81    29071.93    589.08 o 
  11   0   2     4585.99     4911.53    200.57 o 
  12   0   2      802.65      609.67    106.07 o 
  13   0   2     1169.75     1412.66    131.48 o 
  14   0   2     2993.30     3208.77    210.10 o 
  15   0   2     1094.08     1381.73    285.44 o 
  16   0   2      159.27      284.85    455.51 o 
  17   0   2     3448.36     2888.21    300.36 o 
 -19   1   2      430.25      626.79    128.58 o 
 -18   1   2      212.07      551.98    147.68 o 
 -17   1   2      478.27      375.57    116.03 o 
 -16   1   2     1387.10     1286.71    144.93 o 
 -15   1   2      387.89      328.83    110.89 o 
 -14   1   2      654.96      529.56     88.55 o 
 -13   1   2      591.96      555.13     89.27 o 
 -12   1   2     8501.87     8122.84    199.67 o 
 -11   1   2       23.80      -77.94     56.47 o 
 -10   1   2     9616.30     9832.65    161.46 o 
  -9   1   2      862.66      772.49     50.90 o 
  -8   1   2    13912.91    13391.99    136.74 o 
  -7   1   2        9.73      -14.63     30.38 o 
  -6   1   2    29082.02    29938.27    406.14 o 
  -5   1   2      706.31      714.07     38.02 o 
  -4   1   2      767.06      937.70    144.29 o 
  -3   1   2      106.38      -23.42    105.94 o 
  -2   1   2    34060.82    36507.26   1295.99 o 
  -1   1   2       29.95        8.60     29.99 o 
   0   1   2    12773.95    11959.99    301.89 o 
   1   1   2     1740.64     1734.14     55.30 o 
   2   1   2   184039.14   195841.03   1370.90 o 
   3   1   2     7936.20     8285.21     96.44 o 
   4   1   2     2540.54     2980.87     77.98 o 
   5   1   2      118.75       81.06     41.51 o 
   6   1   2    12297.60    12478.68    198.22 o 
   7   1   2        8.07      -11.86     45.66 o 
   8   1   2    23031.25    25362.29    218.22 o 
   9   1   2     5076.83     5211.54    127.36 o 
  10   1   2       40.66      -13.81     55.31 o 
  11   1   2     2404.02     2344.37     94.44 o 
  12   1   2     4922.52     4867.35    125.26 o 
  13   1   2     2762.43     3150.13    150.24 o 
  14   1   2       70.69      553.52    178.97 o 
  15   1   2      994.32     1071.45    153.03 o 
  16   1   2      928.65     1001.34    215.39 o 
  17   1   2       65.90      -58.68    130.81 o 
 -19   2   2       66.61      510.22    149.07 o 
 -18   2   2        0.43      298.49    142.34 o 
 -17   2   2      222.11      317.31    141.23 o 
 -16   2   2       28.32        5.12     85.75 o 
 -15   2   2      402.24      550.68    110.33 o 
 -14   2   2        1.01      -64.39     89.83 o 
 -13   2   2      653.79      674.71     96.48 o 
 -12   2   2      151.63      -22.55     58.00 o 
 -11   2   2      217.42      245.81     54.82 o 
 -10   2   2      162.28       84.84     47.49 o 
  -9   2   2        2.36       -0.57     47.99 o 
  -8   2   2       38.51      -57.39     38.26 o 
  -7   2   2      100.98       94.99     38.23 o 
  -6   2   2        5.24      -57.60     38.40 o 
  -5   2   2     9103.21     9701.97    128.68 o 
  -4   2   2       33.57        5.83     67.18 o 
  -3   2   2     5591.24     5802.53    360.60 o 
  -2   2   2      825.51      844.98    188.92 o 
  -1   2   2     1419.04     1414.00    120.43 o 
   0   2   2     1134.30     1198.33     84.38 o 
   1   2   2     6275.92     6309.79    211.85 o 
   2   2   2     4890.85     5626.43    100.77 o 
   3   2   2    11768.99    11487.65    313.20 o 
   4   2   2     5511.78     5862.04     90.14 o 
   5   2   2     1571.56     1568.66     81.95 o 
   6   2   2      181.58       78.20     42.26 o 
   7   2   2        0.01      -62.87     41.92 o 
   8   2   2      193.97      121.90     57.53 o 
   9   2   2        2.52      -38.34     51.91 o 
  10   2   2        1.69      -80.45     53.63 o 
  11   2   2      407.66      320.42     64.06 o 
  12   2   2       14.05      212.95    152.28 o 
  13   2   2        2.96      240.04    124.78 o 
  14   2   2        0.19       28.86     74.40 o 
  15   2   2        0.54      223.31     82.03 o 
  16   2   2       14.58       86.17    140.33 o 
  17   2   2        7.09     -158.80    105.87 o 
 -19   3   2      581.42      931.44    154.34 o 
 -18   3   2        7.62      238.83    128.06 o 
 -17   3   2      263.22      436.90    111.68 o 
 -16   3   2     2254.49     2311.55    222.19 o 
 -15   3   2      710.10      682.72    117.02 o 
 -14   3   2       74.55       19.93     87.51 o 
 -13   3   2     1198.07     1058.31    101.60 o 
 -12   3   2    10018.05     9890.35    160.93 o 
 -11   3   2       38.60      -33.42     47.03 o 
 -10   3   2     3656.60     3256.78     82.62 o 
  -9   3   2     6524.77     6572.16    114.62 o 
  -8   3   2     1609.74     1536.23     63.26 o 
  -7   3   2     3820.03     3982.99     93.03 o 
  -6   3   2    33743.69    34027.97    709.32 o 
  -5   3   2       94.33      111.21     49.03 o 
  -4   3   2     8225.63     8045.23    315.44 o 
  -3   3   2     2397.34     2437.88    190.63 o 
  -2   3   2    48604.04    49513.93   2231.52 o 
  -1   3   2      663.66      688.61    104.17 o 
   0   3   2      736.30      785.30     59.94 o 
   1   3   2      453.45      545.18     44.54 o 
   2   3   2    49205.91    55082.14   2731.52 o 
   3   3   2    13896.70    15701.93    537.75 o 
   4   3   2     2011.21     1733.39     82.11 o 
   5   3   2    32828.04    33875.95    911.36 o 
   6   3   2     7247.13     7374.21    194.52 o 
   7   3   2     3078.01     2918.61     81.25 o 
   8   3   2    26971.16    27594.43    389.23 o 
   9   3   2     4601.31     4691.64    107.50 o 
  10   3   2     1073.80      837.12     71.37 o 
  11   3   2      471.32      449.91     67.12 o 
  12   3   2     4519.64     4684.98    143.34 o 
  13   3   2     1277.33     1403.78    101.75 o 
  14   3   2        3.81       21.64     76.56 o 
  15   3   2     1965.25     2078.89    191.58 o 
  16   3   2      822.01      861.82    153.66 o 
  17   3   2      119.16      203.83    290.90 o 
 -19   4   2      299.11     1061.49    226.76 o 
 -18   4   2     2381.98     2581.91    356.78 o 
 -17   4   2      925.08     1144.73    151.20 o 
 -16   4   2       63.02      107.14     94.81 o 
 -15   4   2     2465.80     2712.94    174.42 o 
 -14   4   2     8641.14     9324.09    274.23 o 
 -13   4   2      558.30      373.43    112.50 o 
 -12   4   2     4894.04     4926.46    142.36 o 
 -11   4   2     2917.94     3221.52    110.34 o 
 -10   4   2    20674.93    21212.25    266.42 o 
  -9   4   2        2.10      -27.55     42.55 o 
  -8   4   2    22770.06    22178.19    476.17 o 
  -7   4   2      446.38      413.27     60.80 o 
  -6   4   2     8910.09     8548.63    231.98 o 
  -5   4   2        4.08       20.00     83.33 o 
  -4   4   2   104355.16   102431.45   2538.58 o 
  -3   4   2     1081.82     1090.30    135.59 o 
  -2   4   2     1847.72     2082.11     77.08 o 
  -1   4   2     1927.76     1990.58     78.75 o 
   0   4   2    20922.21    21247.84    238.65 o 
   1   4   2     1769.44     1754.20     65.69 o 
   2   4   2    27785.28    29449.17   1353.99 o 
   3   4   2      321.61      367.61     64.49 o 
   4   4   2    44476.36    49627.56   2366.03 o 
   5   4   2     2292.36     2324.89    101.52 o 
   6   4   2    22783.76    23914.12    726.03 o 
   7   4   2    31016.57    32541.72    577.18 o 
   8   4   2    12056.50    12679.22    283.77 o 
   9   4   2     1231.93     1328.52     70.48 o 
  10   4   2    11617.09    11308.90    159.73 o 
  11   4   2     6394.83     6296.38    173.73 o 
  12   4   2        1.67      443.70    151.16 o 
  13   4   2     2470.61     2726.09    253.31 o 
  14   4   2     5737.67     5841.75    168.60 o 
  15   4   2     1241.78     1250.60    120.03 o 
  16   4   2      129.22      224.37     97.06 o 
  17   4   2     2304.40     2570.35    188.10 o 
 -18   5   2        0.20      156.29     93.12 o 
 -17   5   2      894.19     1013.78    206.13 o 
 -16   5   2     3630.06     3789.15    212.65 o 
 -15   5   2       56.87      182.42     98.45 o 
 -14   5   2       25.56       29.43     93.27 o 
 -13   5   2     1524.90     1472.40    193.74 o 
 -12   5   2     5927.87     5687.24    252.65 o 
 -11   5   2      650.11      687.49     72.50 o 
 -10   5   2     3877.93     3636.72     97.70 o 
  -9   5   2      238.17      117.54     49.99 o 
  -8   5   2    10119.83     9983.97    297.57 o 
  -7   5   2       91.07        5.56     59.84 o 
  -6   5   2    34391.20    31890.80    361.47 o 
  -5   5   2       40.82       94.89     95.50 o 
  -4   5   2      293.86      257.73     50.75 o 
  -3   5   2      870.48      870.65     58.34 o 
  -2   5   2    23229.07    22836.38    369.00 o 
  -1   5   2      917.79      912.45     58.54 o 
   0   5   2       24.67       47.61     38.82 o 
   1   5   2     2556.21     3214.09     90.82 o 
   2   5   2     7199.30     7252.29    245.66 o 
   3   5   2      719.82      635.18     57.95 o 
   4   5   2    23723.97    26899.50   1707.70 o 
   5   5   2     4402.80     4339.13    206.49 o 
   6   5   2    22533.31    24322.37    759.68 o 
   7   5   2      280.35      164.19     63.16 o 
   8   5   2    13618.84    14818.09    314.76 o 
   9   5   2     8673.44     8383.62    196.45 o 
  10   5   2      232.45      305.03     87.79 o 
  11   5   2      615.59      654.30     85.46 o 
  12   5   2     4231.68     4252.05    141.70 o 
  13   5   2     1816.43     1734.66    107.40 o 
  14   5   2       28.37       90.33     82.07 o 
  15   5   2     1741.20     1603.35    129.37 o 
  16   5   2      750.59      919.62    111.97 o 
  17   5   2      410.75      436.23    160.49 o 
 -18   6   2       54.93      271.52    190.11 o 
 -17   6   2        1.32      122.87    106.37 o 
 -16   6   2      390.02      504.88    112.78 o 
 -15   6   2       72.00      519.23    230.22 o 
 -14   6   2      130.49      297.03    101.68 o 
 -13   6   2       78.10       34.56    104.47 o 
 -12   6   2        6.24       41.06     71.89 o 
 -11   6   2      593.09      522.98     83.16 o 
 -10   6   2       83.59      133.21     61.59 o 
  -9   6   2      707.66      684.49    100.48 o 
  -8   6   2       31.07       35.29    101.06 o 
  -7   6   2     1233.54     1207.73     90.07 o 
  -6   6   2      271.52      149.69     64.99 o 
  -5   6   2     1173.06     1436.55    206.85 o 
  -4   6   2       79.57       61.55     49.06 o 
  -3   6   2       64.11       71.56     55.66 o 
  -2   6   2      173.05       74.19     55.99 o 
  -1   6   2    11599.00    12865.80    321.84 o 
   0   6   2      618.66      652.38     55.11 o 
   1   6   2     6274.31     6266.67    149.68 o 
   2   6   2      627.06      631.16     50.82 o 
   3   6   2     1487.34     1492.00     67.45 o 
   4   6   2      394.02      400.64     86.40 o 
   5   6   2     1655.80     1596.87    151.34 o 
   6   6   2        2.84       21.49     68.45 o 
   7   6   2      199.23      183.82     85.34 o 
   8   6   2      482.47      422.11     46.93 o 
   9   6   2      254.40      279.07     84.98 o 
  10   6   2      945.49     1010.63    109.14 o 
  11   6   2      108.09      121.01    103.80 o 
  12   6   2      322.82      532.01    120.85 o 
  13   6   2        6.30       10.73     73.30 o 
  14   6   2       94.31       37.29     75.70 o 
  15   6   2      205.26      239.98     95.02 o 
  16   6   2        9.62       63.86     84.27 o 
  17   6   2        3.36       75.02     85.16 o 
 -18   7   2       89.92      181.92    167.63 o 
 -17   7   2       52.96      199.97    122.74 o 
 -16   7   2     1606.77     1766.12    169.80 o 
 -15   7   2      437.52      540.85    115.68 o 
 -14   7   2      451.11      361.19    105.04 o 
 -13   7   2     1229.48     1185.60    142.43 o 
 -12   7   2     5137.54     5226.46    172.23 o 
 -11   7   2      143.74       65.06     75.82 o 
 -10   7   2     6824.45     6561.74    220.42 o 
  -9   7   2      195.46      300.60     88.24 o 
  -8   7   2     8214.21     8159.16    180.25 o 
  -7   7   2      115.97       48.91     60.47 o 
  -6   7   2    13895.03    15636.80   1351.27 o 
  -5   7   2      965.78     1021.05    135.18 o 
  -4   7   2        1.90      -18.70     64.04 o 
  -3   7   2     1530.16     1773.27    180.26 o 
  -2   7   2    33283.82    33389.86   1374.07 o 
  -1   7   2     4528.12     4637.07    122.80 o 
   0   7   2      189.56      149.04     54.42 o 
   1   7   2       57.86       38.12     44.73 o 
   2   7   2    11100.24    10644.54    318.69 o 
   3   7   2        8.77       -3.73     42.40 o 
   4   7   2    23141.79    23769.04    225.86 o 
   5   7   2       87.54      390.58    219.80 o 
   6   7   2    26243.79    26074.35   2184.06 o 
   7   7   2     1989.98     1720.79    230.74 o 
   8   7   2     3443.67     3062.29    220.60 o 
   9   7   2     5918.14     5768.66    162.41 o 
  10   7   2      971.85      820.87     87.71 o 
  11   7   2     1508.68     1271.41    116.95 o 
  12   7   2     3872.13     4056.78    169.76 o 
  13   7   2      777.71      748.98    109.80 o 
  14   7   2        4.44      -55.40     78.81 o 
  15   7   2      802.84      804.82    108.20 o 
  16   7   2      499.39      521.27     96.03 o 
  17   7   2      297.54      494.47    102.91 o 
  18   7   2        1.57      354.25    231.73 o 
 -18   8   2     1532.78     1859.83    276.49 o 
 -17   8   2      625.97      923.04    201.90 o 
 -16   8   2       29.32       53.13    129.52 o 
 -15   8   2     1582.74     1918.85    223.62 o 
 -14   8   2     6201.73     6329.70    313.05 o 
 -13   8   2       80.98      -23.19    144.04 o 
 -12   8   2     2453.07     2499.02    150.22 o 
 -11   8   2     2548.01     2555.70    208.96 o 
 -10   8   2    16882.98    17777.04    456.50 o 
  -9   8   2       36.01      200.49    164.78 o 
  -8   8   2    18088.95    17915.99    262.73 o 
  -7   8   2        3.22     -109.24     84.90 o 
  -6   8   2     2706.41     2907.90    246.56 o 
  -5   8   2      158.12      121.07     63.26 o 
  -4   8   2    68980.02    91633.34   7961.95 o 
  -3   8   2      147.35      137.64     63.49 o 
  -2   8   2     2727.66     3184.57    115.79 o 
  -1   8   2      591.15      677.98     74.94 o 
   0   8   2    60151.20    58754.78   2135.08 o 
   1   8   2      377.03      360.63     53.60 o 
   2   8   2    11135.85    11096.91    154.28 o 
   3   8   2     7405.78     7461.62    171.50 o 
   4   8   2    35698.13    34246.60    657.75 o 
   5   8   2     1703.42     1665.12    136.24 o 
   6   8   2    20038.69    20017.29   2234.78 o 
   7   8   2     3731.73     3255.48    268.53 o 
   8   8   2     7103.17     6783.70    254.08 o 
   9   8   2     1074.85     1510.01    407.77 o 
  10   8   2    10764.58    10929.54    292.25 o 
  11   8   2     5388.65     5588.68    217.91 o 
  12   8   2       57.43       68.82     99.23 o 
  13   8   2     3087.24     3139.69    192.07 o 
  14   8   2     2534.71     2379.46    180.32 o 
  15   8   2     1648.01     1649.44    157.53 o 
  16   8   2      268.44      185.18    113.54 o 
  17   8   2      822.02     1047.47    148.93 o 
 -17   9   2      365.76      465.61    307.32 o 
 -16   9   2     1939.98     1751.13    210.69 o 
 -15   9   2        6.35       -1.84    140.13 o 
 -14   9   2      152.45       14.71    168.99 o 
 -13   9   2      390.78      182.08    144.90 o 
 -12   9   2     5511.52     5768.52    315.12 o 
 -11   9   2        0.14       10.68    244.66 o 
 -10   9   2     3596.54     3808.86    238.80 o 
  -9   9   2     3378.92     3740.91    274.50 o 
  -8   9   2     4020.35     3978.82    241.68 o 
  -7   9   2      299.28      301.25     69.02 o 
  -6   9   2    19712.18    26914.00   3095.95 o 
  -5   9   2        0.00      -42.98     65.05 o 
  -4   9   2      216.43       64.50     62.80 o 
  -3   9   2      229.42      233.72     72.12 o 
  -2   9   2    37074.33    37561.47    749.00 o 
  -1   9   2     3384.97     3490.58    122.92 o 
   0   9   2        8.61      -32.23     53.09 o 
   1   9   2     5959.51     6285.62    130.31 o 
   2   9   2    18117.67    17833.16    291.41 o 
   3   9   2       72.33       67.55     65.15 o 
   4   9   2     2062.17     1827.12     76.17 o 
   5   9   2     1899.82     1647.79    133.88 o 
   6   9   2     4922.88     5347.33    232.06 o 
   7   9   2      173.45      374.95    239.69 o 
   8   9   2     8977.08     9019.61    452.53 o 
   9   9   2     2269.52     2274.74    199.98 o 
  10   9   2      348.26      656.66    431.64 o 
  11   9   2      330.74      260.38    114.38 o 
  12   9   2     2438.23     2414.57    158.50 o 
  13   9   2     3122.08     2889.53    184.17 o 
  14   9   2      402.54      141.60    101.64 o 
  15   9   2      733.74      677.63    175.40 o 
  16   9   2     1150.51     1175.94    156.01 o 
  17   9   2       16.15      -23.50     88.73 o 
 -17  10   2        2.39       57.25    272.51 o 
 -16  10   2       63.53      -15.39    149.53 o 
 -15  10   2       12.00      -50.62    147.98 o 
 -14  10   2      291.26      349.23    238.69 o 
 -13  10   2      312.15      117.61    172.46 o 
 -12  10   2       13.39       73.60    136.86 o 
 -11  10   2     1562.73     1593.93    204.43 o 
 -10  10   2       21.20      -11.45    120.78 o 
  -9  10   2      417.96      575.92    162.41 o 
  -8  10   2        6.40       32.83    155.77 o 
  -7  10   2      143.77      293.89     71.78 o 
  -6  10   2        1.66      -75.23     62.18 o 
  -5  10   2     1275.28     1684.10    227.08 o 
  -4  10   2      234.08      313.91     70.91 o 
  -3  10   2       36.46      166.70    253.08 o 
  -2  10   2      310.59      162.03     72.22 o 
  -1  10   2     4206.72     4348.13    137.27 o 
   0  10   2      125.12      122.50     67.57 o 
   1  10   2     5171.34     5563.37    147.86 o 
   2  10   2       36.68       14.12     46.93 o 
   3  10   2      665.47      460.70    100.45 o 
   4  10   2        4.13       15.28     57.53 o 
   5  10   2      544.71      487.77    110.36 o 
   6  10   2      406.83      313.76    154.16 o 
   7  10   2      192.16      219.10    103.63 o 
   8  10   2       89.04       66.30    115.91 o 
   9  10   2      572.54      517.60    137.64 o 
  10  10   2       17.18       -6.56    113.69 o 
  11  10   2      305.54      348.56    154.64 o 
  12  10   2     1405.43     1313.19    146.33 o 
  13  10   2        3.34     -128.72     90.67 o 
  14  10   2        5.55     -126.28    122.59 o 
  15  10   2       16.18       -0.30     88.70 o 
  16  10   2       65.39     -125.51    103.64 o 
  17  10   2       30.34      -78.70    103.37 o 
 -17  11   2       82.94      165.88    164.40 o 
 -16  11   2     1106.23     1009.16    205.58 o 
 -15  11   2      324.54       57.84    141.04 o 
 -14  11   2      270.34      170.19    156.26 o 
 -13  11   2      500.94      588.63    204.88 o 
 -12  11   2      896.09      739.34    183.22 o 
 -11  11   2      277.18      136.20    136.88 o 
 -10  11   2     5528.72     6309.58    309.51 o 
  -9  11   2        7.71      431.70    180.02 o 
  -8  11   2     3152.50     2965.64    269.53 o 
  -7  11   2      141.78       94.37    124.26 o 
  -6  11   2    12879.73    17657.92   1362.34 o 
  -5  11   2      154.06      169.06     72.74 o 
  -4  11   2      697.06      766.87    105.27 o 
  -3  11   2      889.34      871.31     90.40 o 
  -2  11   2    15762.30    15664.50    256.96 o 
  -1  11   2     6244.85     6547.23    171.76 o 
   0  11   2     1730.88     1684.22     91.53 o 
   1  11   2     6779.61     6331.26    139.24 o 
   2  11   2    12437.22    11242.46    180.28 o 
   3  11   2       50.90       23.21     52.95 o 
   4  11   2     2602.99     2550.75     96.76 o 
   5  11   2     1858.41     1822.03    146.73 o 
   6  11   2     5172.14     4933.08    231.10 o 
   7  11   2        5.24      -96.39     96.95 o 
   8  11   2     1794.70     1815.61    177.89 o 
   9  11   2     1339.04     1618.22    191.34 o 
  10  11   2     1034.07     1029.77    164.77 o 
  11  11   2     1942.85     1845.77    219.71 o 
  12  11   2     1402.53     1213.86    140.61 o 
  13  11   2        5.22     -177.91    192.43 o 
  14  11   2        0.16      -83.30    118.15 o 
  15  11   2      673.30      447.87    142.92 o 
  16  11   2      543.31      345.08    159.18 o 
 -16  12   2        1.00     -151.21    154.84 o 
 -15  12   2      801.18      659.15    247.65 o 
 -14  12   2     4232.63     4246.50    398.82 o 
 -13  12   2      225.59       63.91    343.12 o 
 -12  12   2      528.46      616.92    248.64 o 
 -11  12   2      566.97      482.91    170.17 o 
 -10  12   2     2843.40     2869.54    234.88 o 
  -9  12   2       67.23      -63.65    144.16 o 
  -8  12   2    20286.98    22498.79    551.98 o 
  -7  12   2      425.06      794.52    252.62 o 
  -6  12   2    10017.35    12430.71   3075.18 o 
  -5  12   2       36.36      -20.08     66.67 o 
  -4  12   2    24760.93    26180.37    885.53 o 
  -3  12   2       73.78       67.57     63.02 o 
  -2  12   2       25.14      -32.34     64.04 o 
  -1  12   2      442.44      378.92     81.26 o 
   0  12   2    41453.31    40605.90    866.48 o 
   1  12   2       89.22      -17.23     55.81 o 
   2  12   2     3470.87     3058.07    108.71 o 
   3  12   2     5280.62     5178.80    130.61 o 
   4  12   2    28984.25    29739.67   1297.90 o 
   5  12   2      439.33      286.63    137.25 o 
   6  12   2     7926.09     7493.57    737.96 o 
   7  12   2     2769.22     2548.28    203.89 o 
   8  12   2     1654.80     1846.99    250.63 o 
   9  12   2      126.91       88.72    111.76 o 
  10  12   2     7666.31     8091.99    334.03 o 
  11  12   2     2618.65     2347.56    216.89 o 
  12  12   2        3.13       80.45    192.94 o 
  13  12   2     1449.30     1293.64    159.12 o 
  14  12   2     1798.78     1624.32    165.93 o 
  15  12   2      444.33      388.70    132.49 o 
  16  12   2        5.48      -67.54    233.46 o 
 -16  13   2      948.05      744.15    355.06 o 
 -15  13   2      104.20      -27.32    172.06 o 
 -14  13   2      122.69      135.56    164.19 o 
 -13  13   2      380.04      455.98    190.27 o 
 -12  13   2     3463.60     3356.50    272.59 o 
 -11  13   2      136.15      -15.60    137.46 o 
 -10  13   2     1553.60     1591.71    261.57 o 
  -9  13   2      311.82      348.56    172.87 o 
  -8  13   2     1323.19     1557.18    188.22 o 
  -7  13   2     2464.48     2515.24    194.04 o 
  -6  13   2    16326.25    20539.45   1674.84 o 
  -5  13   2      174.41      198.89    134.05 o 
  -4  13   2     1724.64     1859.40    115.71 o 
  -3  13   2      708.38      565.08     94.41 o 
  -2  13   2     8596.27     8323.53    203.95 o 
  -1  13   2     3482.56     3235.99    197.92 o 
   0  13   2      728.19      532.85     68.95 o 
   1  13   2      633.36      570.87     74.34 o 
   2  13   2    12258.84    11777.77    344.58 o 
   3  13   2      272.82      148.54     72.19 o 
   4  13   2     5120.97     5000.77    251.62 o 
   5  13   2      572.48      378.48    121.80 o 
   6  13   2     5436.98     4893.64    362.02 o 
   7  13   2       30.35       92.33    103.63 o 
   8  13   2     4268.96     4296.97    347.10 o 
   9  13   2     1621.93     1585.84    189.18 o 
  10  13   2       24.88      148.91    117.29 o 
  11  13   2       62.00      223.03    155.15 o 
  12  13   2     1898.60     1803.98    217.79 o 
  13  13   2     1604.95     1411.14    207.72 o 
  14  13   2       13.69     -147.06     98.04 o 
  15  13   2      620.96      203.07    353.46 o 
  16  13   2      265.82       64.97    155.34 o 
 -15  14   2       90.86      -63.70    207.15 o 
 -14  14   2        8.03     -234.17    326.22 o 
 -13  14   2      111.51      149.35    180.13 o 
 -12  14   2        9.48     -198.24    284.44 o 
 -11  14   2       29.95      -21.85    151.17 o 
 -10  14   2      125.36      103.58    133.08 o 
  -9  14   2       45.43      -22.76    179.02 o 
  -8  14   2       49.25      107.81    155.65 o 
  -7  14   2      194.82      164.05    116.34 o 
  -6  14   2       20.51       66.41    262.56 o 
  -5  14   2     3160.03     3489.70    223.42 o 
  -4  14   2      179.64      122.22     78.01 o 
  -3  14   2     1450.59     1727.50    116.13 o 
  -2  14   2       30.24       -4.22     67.70 o 
  -1  14   2      209.71      261.23     77.23 o 
   0  14   2       57.02       29.54     61.49 o 
   1  14   2     2010.59     1905.05    101.94 o 
   2  14   2      615.48      514.11     81.33 o 
   3  14   2      806.34      708.54    111.02 o 
   4  14   2        0.60      -28.55     63.08 o 
   5  14   2        2.32       49.96    190.96 o 
   6  14   2      287.83      384.27    114.63 o 
   7  14   2       97.83      143.28    127.55 o 
   8  14   2      140.75      222.30    115.23 o 
   9  14   2      472.87      484.39    268.53 o 
  10  14   2       93.14        8.59    126.92 o 
  11  14   2      510.97      423.60    154.54 o 
  12  14   2      155.98       16.94    150.48 o 
  13  14   2       32.94      -52.20    222.78 o 
  14  14   2       14.35     -184.05    192.00 o 
  15  14   2       11.49     -185.80    146.00 o 
 -15  15   2      300.17      -19.69    249.63 o 
 -14  15   2      619.12      241.94    297.37 o 
 -13  15   2      157.62      -42.21    187.97 o 
 -12  15   2      889.04      827.93    254.61 o 
 -11  15   2      110.55     -107.06    158.64 o 
 -10  15   2     1176.69     1085.82    198.34 o 
  -9  15   2       10.96       46.39    133.27 o 
  -8  15   2     1794.62     2104.76    315.28 o 
  -7  15   2       25.11      -14.27    105.38 o 
  -6  15   2     4426.31     5412.19    263.72 o 
  -5  15   2      301.69      421.43    117.44 o 
  -4  15   2      369.71      448.10    140.23 o 
  -3  15   2     5135.53     5730.88    296.83 o 
  -2  15   2     8474.89     8083.39    250.46 o 
  -1  15   2     1351.26     1285.00     97.36 o 
   0  15   2     1432.65     1202.46     91.34 o 
   1  15   2     1058.83      996.33     96.17 o 
   2  15   2     4591.05     4232.44    176.38 o 
   3  15   2       41.02      -14.89     70.80 o 
   4  15   2      435.72      374.02     84.03 o 
   5  15   2      631.93      601.32    123.02 o 
   6  15   2     1575.95     1603.40    242.67 o 
   7  15   2      830.33      799.02    185.98 o 
   8  15   2     1559.60     2144.30    202.48 o 
   9  15   2      849.44     1049.81    173.48 o 
  10  15   2      626.32      560.54    152.69 o 
  11  15   2      898.33      905.84    173.88 o 
  12  15   2     1139.53     1007.99    194.75 o 
  13  15   2      111.84     -112.33    228.75 o 
  14  15   2       75.41       61.44     93.98 o 
 -14  16   2     1883.60     2389.07    677.30 o 
 -13  16   2       58.95     -297.75    235.71 o 
 -12  16   2     1188.95     1027.39    198.57 o 
 -11  16   2      391.71      318.49    177.22 o 
 -10  16   2     4349.03     4511.20    322.78 o 
  -9  16   2       43.73       33.09    123.68 o 
  -8  16   2     5636.42     6358.65    325.73 o 
  -7  16   2      457.57      577.02    246.65 o 
  -6  16   2     2199.85     2418.40    222.23 o 
  -5  16   2        2.38      -15.18    280.47 o 
  -4  16   2     7524.09     7922.43    312.01 o 
  -3  16   2      264.58      147.37    129.41 o 
  -2  16   2        0.26      -38.47     63.24 o 
  -1  16   2     1769.53     1610.65    105.60 o 
   0  16   2    16473.91    16882.24    390.91 o 
   1  16   2       43.18        4.36     82.06 o 
   2  16   2     1979.80     1684.41    126.35 o 
   3  16   2      580.41      414.31     89.35 o 
   4  16   2     7159.98     6886.54    223.27 o 
   5  16   2       34.83       55.61     71.67 o 
   6  16   2     7010.59     7258.30    556.95 o 
   7  16   2     1925.65     2434.15    237.70 o 
   8  16   2     1280.78     1370.49    168.08 o 
   9  16   2      338.44      211.25    134.93 o 
  10  16   2     3328.72     3314.47    243.88 o 
  11  16   2     1947.13     1778.75    201.54 o 
  12  16   2      109.43        6.09    148.37 o 
  13  16   2      837.03      659.30    214.08 o 
  14  16   2      880.39      768.28    184.19 o 
 -13  17   2      647.58      641.14    322.24 o 
 -12  17   2     1740.27     1644.93    374.95 o 
 -11  17   2       22.42      -98.10    138.76 o 
 -10  17   2     1319.87     1252.12    225.19 o 
  -9  17   2      545.57      637.77    181.42 o 
  -8  17   2     3162.57     3444.61    256.46 o 
  -7  17   2      497.04      410.91    221.79 o 
  -6  17   2     1652.30     1819.52    193.13 o 
  -5  17   2        0.52     -148.04    108.91 o 
  -4  17   2       19.87      313.81    148.19 o 
  -3  17   2      595.95      534.54    158.14 o 
  -2  17   2     7354.79     7706.57    317.54 o 
  -1  17   2      712.86      689.12     90.82 o 
   0  17   2      185.12      135.60     77.13 o 
   1  17   2      467.11      481.21     94.33 o 
   2  17   2     7036.18     6174.31    210.07 o 
   3  17   2      236.09      169.14     98.53 o 
   4  17   2     2243.33     2319.23    150.48 o 
   5  17   2      141.69      492.02    172.23 o 
   6  17   2      804.93      769.77    121.71 o 
   7  17   2       92.25      -38.52    117.75 o 
   8  17   2     3234.14     3341.54    542.04 o 
   9  17   2     2285.49     2462.26    429.65 o 
  10  17   2       58.01      148.75    182.00 o 
  11  17   2       29.63       45.88    139.82 o 
  12  17   2     1030.57      954.84    174.90 o 
  13  17   2      770.82      705.03    216.91 o 
 -13  18   2      203.27     -148.75    242.67 o 
 -12  18   2       27.41      -45.40    173.80 o 
 -11  18   2       59.52     -168.81    162.27 o 
 -10  18   2      125.42      135.45    147.18 o 
  -9  18   2      193.72      148.96    149.11 o 
  -8  18   2      185.07      119.49    166.14 o 
  -7  18   2      192.42      167.02    174.05 o 
  -6  18   2       85.54      369.29    489.32 o 
  -5  18   2      619.77      734.64    159.13 o 
  -4  18   2      490.09     1720.23   1215.35 o 
  -3  18   2     1130.61     1057.81    127.24 o 
  -2  18   2      295.70      468.50    139.96 o 
  -1  18   2      136.77      167.16     80.17 o 
   0  18   2      119.85      236.35     85.70 o 
   1  18   2      194.28      161.94     80.87 o 
   2  18   2        2.15       27.15     77.61 o 
   3  18   2      100.13       42.74     86.79 o 
   4  18   2       50.19       81.22    100.00 o 
   5  18   2      528.41      647.36    113.67 o 
   6  18   2      174.07      232.44    100.05 o 
   7  18   2       27.04      204.91    137.57 o 
   8  18   2      280.88      397.59    327.21 o 
   9  18   2      286.59      333.52    252.62 o 
  10  18   2      244.17      206.35    133.07 o 
  11  18   2      210.60      158.77    138.24 o 
  12  18   2      122.56       20.99    153.41 o 
 -12  19   2      373.51      178.77    194.93 o 
 -11  19   2      127.98      -71.30    266.54 o 
 -10  19   2      839.72     1044.53    352.07 o 
  -9  19   2       14.43      -68.86    143.85 o 
  -8  19   2      757.20      605.99    164.33 o 
  -7  19   2      250.34      317.59    168.04 o 
  -6  19   2     2130.96     2708.18    258.59 o 
  -5  19   2        5.04       39.78    104.79 o 
  -4  19   2      202.03      677.78    446.56 o 
  -3  19   2     1085.87     1052.63    129.31 o 
  -2  19   2     4421.26     4477.16    200.90 o 
  -1  19   2      180.51      127.48    114.61 o 
   0  19   2       64.94       30.96     84.19 o 
   1  19   2       17.29     -103.66     76.34 o 
   2  19   2     1477.14     1292.68    121.16 o 
   3  19   2      515.32      526.52    105.59 o 
   4  19   2      993.43      917.66    115.64 o 
   5  19   2      425.40      483.83    103.55 o 
   6  19   2     1739.81     1765.51    141.88 o 
   7  19   2      396.15      283.87     95.58 o 
   8  19   2      265.32      203.16    140.48 o 
   9  19   2      208.71       89.00    139.98 o 
  10  19   2     1096.94      955.36    189.46 o 
  11  19   2      241.91       58.13    144.24 o 
 -11  20   2      114.43        2.24    272.51 o 
 -10  20   2     1020.56      942.76    203.28 o 
  -9  20   2        1.51     -200.50    133.67 o 
  -8  20   2     3132.66     3846.96    297.42 o 
  -7  20   2      130.99      104.87    165.15 o 
  -6  20   2      492.00      348.53    144.33 o 
  -5  20   2       45.44       45.46    227.75 o 
  -4  20   2     5773.30     5829.24    285.73 o 
  -3  20   2      119.42      284.76    107.29 o 
  -2  20   2      104.49       54.11    155.15 o 
  -1  20   2      225.50      178.95    133.88 o 
   0  20   2     4691.00     4387.65    243.13 o 
   1  20   2       29.72      -83.48     81.22 o 
   2  20   2     1334.02      979.66    122.12 o 
   3  20   2      525.26      380.64     92.70 o 
   4  20   2     4408.08     4118.76    197.22 o 
   5  20   2        1.90     -147.61     98.41 o 
   6  20   2     1276.05     1162.97    170.03 o 
   7  20   2      894.34      862.23    125.15 o 
   8  20   2      711.57      671.00    135.28 o 
   9  20   2       52.08       30.38    179.02 o 
  10  20   2     1026.26     1066.08    213.74 o 
  -9  21   2      298.21      351.08    185.66 o 
  -8  21   2      405.09      295.99    173.98 o 
  -7  21   2      220.05       72.45    165.52 o 
  -6  21   2     1920.32     2025.48    214.64 o 
  -5  21   2       33.92        2.85    101.88 o 
  -4  21   2      339.40      430.93    110.36 o 
  -3  21   2      111.64      251.94    107.37 o 
  -2  21   2     4720.87     4553.32    269.88 o 
  -1  21   2      276.46      271.52    143.22 o 
   0  21   2       37.03      -45.40    195.93 o 
   1  21   2       23.14      -79.72    105.90 o 
   2  21   2     1938.12     1902.69    155.62 o 
   3  21   2      130.61       77.25     95.42 o 
   4  21   2     1101.48      996.64    135.31 o 
   5  21   2      225.85      361.49    111.84 o 
   6  21   2      723.65      832.15    126.81 o 
   7  21   2      319.51      251.23    110.18 o 
   8  21   2      979.91      779.15    345.21 o 
   9  21   2      543.10      693.98    160.49 o 
  -8  22   2        0.15      -31.20    141.56 o 
  -7  22   2       38.62       73.83    165.90 o 
  -6  22   2      128.30       76.11     97.17 o 
  -5  22   2      692.77      645.88    138.78 o 
  -4  22   2      233.71      489.70    251.39 o 
  -3  22   2      412.91      432.10    125.88 o 
  -2  22   2        0.94       40.83    142.22 o 
  -1  22   2      228.37      167.31    107.43 o 
   0  22   2       36.73      -20.89     94.93 o 
   1  22   2      381.78      247.04    121.76 o 
   2  22   2      131.24       30.13    127.90 o 
   3  22   2        4.03       36.76     84.93 o 
   4  22   2        2.43        5.06     84.85 o 
   5  22   2      342.79      401.63    113.01 o 
   6  22   2      131.43      159.70    103.10 o 
   7  22   2        0.41      -42.50    112.91 o 
   8  22   2        6.70      -20.92    133.39 o 
  -6  23   2      725.01      783.21    135.68 o 
  -5  23   2       88.54      176.26    123.97 o 
  -4  23   2       65.04      -93.21    123.33 o 
  -3  23   2      470.60      461.68    163.14 o 
  -2  23   2     1142.23     1205.38    189.17 o 
  -1  23   2      380.13      334.17    149.09 o 
   0  23   2        6.44       90.67    118.02 o 
   1  23   2      526.46      458.70    138.05 o 
   2  23   2      929.64      815.10    149.87 o 
   3  23   2       10.09      -95.74     97.84 o 
   4  23   2      123.27       50.38     96.83 o 
   5  23   2       86.25       95.88     95.09 o 
   6  23   2      497.49      534.52    124.92 o 
  -3  24   2       18.85     -161.12    198.91 o 
  -2  24   2        1.30      -18.54    118.12 o 
  -1  24   2      187.96      151.36    122.67 o 
   0  24   2     1727.85     1866.68    198.76 o 
   1  24   2        1.44      -48.05    106.71 o 
   2  24   2      263.67      208.86    214.83 o 
 -19   1   3      604.94     1172.59    169.33 o 
 -18   1   3        5.47      199.53    120.42 o 
 -17   1   3      681.15      673.68    134.83 o 
 -16   1   3      395.64      431.17    118.62 o 
 -15   1   3        2.43       50.11     71.71 o 
 -14   1   3        2.37     -109.87     79.40 o 
 -13   1   3     4001.61     3614.71    150.19 o 
 -12   1   3     1134.30     1047.02     92.40 o 
 -11   1   3      229.63       40.82     69.91 o 
 -10   1   3      377.17      338.35     47.44 o 
  -9   1   3    20090.40    18847.44    152.89 o 
  -8   1   3     1471.39     1390.72     57.54 o 
  -7   1   3     1305.06     1133.91    196.12 o 
  -6   1   3       94.76      134.02     35.38 o 
  -5   1   3    36559.13    35275.80    507.60 o 
  -4   1   3       88.59       57.54     50.53 o 
  -3   1   3    17527.74    16561.51    210.14 o 
  -2   1   3      957.97      879.17     61.52 o 
  -1   1   3    15857.32    14343.88    603.67 o 
   0   1   3      531.15      509.11     60.68 o 
   1   1   3    46089.04    45753.27   1603.77 o 
   2   1   3     8183.10     9010.09    173.19 o 
   3   1   3     4207.19     4486.68     83.07 o 
   4   1   3     1236.72      965.36     54.49 o 
   5   1   3    20870.94    21884.49    237.19 o 
   6   1   3     3094.53     3155.98     77.47 o 
   7   1   3     1656.64     1498.77     62.70 o 
   8   1   3     5460.70     5274.08    106.95 o 
   9   1   3     6820.72     7115.78    139.36 o 
  10   1   3      414.86      269.16     55.77 o 
  11   1   3      933.02      853.75     71.73 o 
  12   1   3     3332.55     3346.35    109.67 o 
  13   1   3      550.66      565.94     80.84 o 
  14   1   3      162.64       89.81    123.10 o 
  15   1   3      964.09     1008.63    146.73 o 
  16   1   3     1380.24     1290.76    173.48 o 
  17   1   3       86.75      -92.15    123.77 o 
  18   1   3      275.60      -25.05    144.16 o 
 -19   2   3      741.72     1281.06    183.85 o 
 -18   2   3     1175.01     1166.29    161.75 o 
 -17   2   3     1452.04     1652.34    150.18 o 
 -16   2   3      104.68      144.35     89.34 o 
 -15   2   3     3189.38     3240.08    174.53 o 
 -14   2   3      581.68      564.65     84.80 o 
 -13   2   3     1277.61     1036.79    107.95 o 
 -12   2   3      381.88      390.45    110.13 o 
 -11   2   3    31244.49    31143.61    314.79 o 
 -10   2   3      272.73      211.96     53.44 o 
  -9   2   3       97.95       -4.11     44.20 o 
  -8   2   3      120.89       71.89     39.20 o 
  -7   2   3    97755.63    99463.53    935.94 o 
  -6   2   3       26.31       -8.29     38.42 o 
  -5   2   3    77212.88    80073.36    789.48 o 
  -4   2   3     1120.61     1126.87     67.77 o 
  -3   2   3     7501.63     6443.67    157.36 o 
  -2   2   3     1172.29     1196.17     63.83 o 
  -1   2   3    38588.48    38764.54    575.65 o 
   0   2   3     6958.76     7020.60    124.60 o 
   1   2   3     6207.49     5434.03    107.69 o 
   2   2   3     4814.76     4663.42    135.96 o 
   3   2   3    92358.48    99191.80    885.93 o 
   4   2   3    23622.45    23934.40    655.57 o 
   5   2   3     1879.66     1953.97     70.57 o 
   6   2   3     3297.03     3381.54     76.02 o 
   7   2   3    22993.82    24723.50    285.90 o 
   8   2   3        6.00      -16.00     49.49 o 
   9   2   3     5854.33     5735.18    116.77 o 
  10   2   3     8700.10     8652.57    148.56 o 
  11   2   3     5556.54     5120.01    123.94 o 
  12   2   3       54.83      100.61     70.09 o 
  13   2   3     1761.32     1975.19    208.15 o 
  14   2   3     5587.27     5772.34    233.13 o 
  15   2   3      424.35      411.58    151.88 o 
  16   2   3      108.09       23.16    122.06 o 
  17   2   3      995.28      748.98    181.01 o 
  18   2   3     1483.52     1234.65    196.67 o 
 -18   3   3        1.09      146.87    110.41 o 
 -17   3   3     1504.79     1596.07    200.85 o 
 -16   3   3      332.20      550.82    134.99 o 
 -15   3   3      306.13      280.38     98.60 o 
 -14   3   3      491.16      404.57     98.97 o 
 -13   3   3     2883.37     2908.54    140.80 o 
 -12   3   3      549.56      399.72     86.54 o 
 -11   3   3     1706.36     1628.24     95.32 o 
 -10   3   3      155.03      144.55     48.89 o 
  -9   3   3    22579.89    21689.92    256.86 o 
  -8   3   3      592.08      877.95     82.99 o 
  -7   3   3    10386.84    10162.66    161.92 o 
  -6   3   3     3520.77     3846.72    151.20 o 
  -5   3   3    27475.90    27755.24    463.10 o 
  -4   3   3       56.06       59.72     46.77 o 
  -3   3   3     6479.38     5809.24    249.20 o 
  -2   3   3     3288.16     3143.04    103.10 o 
  -1   3   3    13641.99    14632.20    291.67 o 
   0   3   3      741.14      818.20    133.41 o 
   1   3   3    43964.86    44112.25    593.60 o 
   2   3   3     1212.69     1196.96     44.86 o 
   3   3   3      194.63      171.82     49.95 o 
   4   3   3     1330.70     1421.33     60.72 o 
   5   3   3    40467.54    42622.53   1389.84 o 
   6   3   3     7273.07     7119.68    132.19 o 
   7   3   3      259.78      220.12     53.82 o 
   8   3   3     3677.31     3614.49     93.52 o 
   9   3   3     4790.04     4640.75    108.52 o 
  10   3   3        6.33        9.22     53.00 o 
  11   3   3     1659.20     1760.72    120.63 o 
  12   3   3     5076.16     5020.73    147.09 o 
  13   3   3     1076.91     1130.57    115.17 o 
  14   3   3        5.40       -6.63     83.33 o 
  15   3   3      635.95      600.15    108.93 o 
  16   3   3     2177.11     2194.92    217.67 o 
  17   3   3       11.30      -56.22    104.72 o 
  18   3   3      231.95       33.63    147.18 o 
 -18   4   3       12.84      191.90     98.68 o 
 -17   4   3       41.80      132.67    106.56 o 
 -16   4   3        5.18        5.29    100.60 o 
 -15   4   3       13.18      -23.43     79.87 o 
 -14   4   3       80.80      413.09    275.06 o 
 -13   4   3      152.38       75.13     91.72 o 
 -12   4   3      753.52      596.82     71.99 o 
 -11   4   3       12.42       18.13     56.60 o 
 -10   4   3      702.00      887.33    112.41 o 
  -9   4   3       93.30       84.17     52.11 o 
  -8   4   3      312.85      253.93     54.85 o 
  -7   4   3       30.34      -16.55     49.06 o 
  -6   4   3     6029.64     6008.06    158.24 o 
  -5   4   3      357.21      358.32     52.10 o 
  -4   4   3     3564.15     3671.99    122.08 o 
  -3   4   3      173.50      198.47     53.81 o 
  -2   4   3       13.22       93.92     60.11 o 
  -1   4   3      275.45      204.83     65.03 o 
   0   4   3        9.48        0.31     47.40 o 
   1   4   3      462.08      480.18     54.01 o 
   2   4   3     3797.99     3969.26    106.92 o 
   3   4   3     1938.84     1941.85    123.74 o 
   4   4   3     1363.58     1170.39     75.80 o 
   5   4   3      453.35      451.16     55.06 o 
   6   4   3     7426.01     7211.00    223.02 o 
   7   4   3      250.31      205.15     45.47 o 
   8   4   3      365.96      399.29     51.75 o 
   9   4   3      351.27      309.03     56.64 o 
  10   4   3      345.49      400.48     76.21 o 
  11   4   3      406.62      835.42    163.90 o 
  12   4   3       24.89      216.39    107.38 o 
  13   4   3       25.11       83.15     94.15 o 
  14   4   3       36.62       -3.52     81.00 o 
  15   4   3       15.69      173.62     85.53 o 
  16   4   3        2.41       -2.06     94.81 o 
  17   4   3        1.71       30.22    164.10 o 
  18   4   3        1.75     -161.97    162.11 o 
 -18   5   3        6.94       61.80     94.54 o 
 -17   5   3     1483.30     1507.53    156.86 o 
 -16   5   3     1002.96     1072.88    132.64 o 
 -15   5   3      406.00      400.43    117.51 o 
 -14   5   3      798.40      759.14    111.72 o 
 -13   5   3     2767.62     2763.00    167.05 o 
 -12   5   3       61.29       17.53     54.49 o 
 -11   5   3      671.75      481.11     70.83 o 
 -10   5   3      481.78      414.88     69.12 o 
  -9   5   3    15704.59    15265.26    312.08 o 
  -8   5   3     1708.91     1545.60     88.09 o 
  -7   5   3      817.56      698.97     63.09 o 
  -6   5   3     2292.69     2222.37     83.82 o 
  -5   5   3    21922.58    22236.30    571.37 o 
  -4   5   3     3420.36     3464.76    104.04 o 
  -3   5   3    21491.28    21388.98    299.74 o 
  -2   5   3     5364.68     5871.16    270.35 o 
  -1   5   3     5907.41     6129.93    133.81 o 
   0   5   3      520.18      445.98     54.15 o 
   1   5   3    16197.53    16468.29    500.17 o 
   2   5   3     9616.30     9673.53    118.82 o 
   3   5   3      214.14      127.46     49.59 o 
   4   5   3     1005.97     1044.92     63.44 o 
   5   5   3    23198.54    24568.27   1094.33 o 
   6   5   3      417.39      465.93     53.70 o 
   7   5   3      122.39      287.23     93.57 o 
   8   5   3    11707.75    12297.05    189.05 o 
   9   5   3     7457.61     7814.66    204.13 o 
  10   5   3      991.19      939.96     86.12 o 
  11   5   3     2279.15     2137.61    111.32 o 
  12   5   3     2426.81     2498.54    143.18 o 
  13   5   3      746.45      651.32    103.26 o 
  14   5   3      113.69       35.79     97.90 o 
  15   5   3      357.39      335.98     94.53 o 
  16   5   3      850.74      789.54    137.78 o 
  17   5   3      123.54      168.22    121.00 o 
  18   5   3      251.55      114.85    144.12 o 
 -18   6   3     1148.53     1280.54    145.38 o 
 -17   6   3      769.17     1025.26    170.39 o 
 -16   6   3       10.21       84.70     93.47 o 
 -15   6   3     5108.91     5506.01    242.12 o 
 -14   6   3      929.79      837.21    116.52 o 
 -13   6   3     2516.27     2208.02    151.14 o 
 -12   6   3      144.47       33.16     97.53 o 
 -11   6   3    16820.72    16628.42    227.70 o 
 -10   6   3      570.94      557.98     81.07 o 
  -9   6   3      863.06      831.78     79.46 o 
  -8   6   3      422.86      481.53     71.71 o 
  -7   6   3    45893.46    45538.48    650.16 o 
  -6   6   3        0.27      -19.70     63.13 o 
  -5   6   3     8940.70     8749.90    178.58 o 
  -4   6   3      405.76      314.77     57.17 o 
  -3   6   3    14815.66    14895.05    439.56 o 
  -2   6   3      239.02      174.00     61.81 o 
  -1   6   3    67120.19    74579.20   2757.02 o 
   0   6   3     4845.17     4539.41    173.99 o 
   1   6   3     6977.25     7532.17    170.34 o 
   2   6   3     4391.12     4524.70     98.77 o 
   3   6   3    34370.57    33649.27    320.12 o 
   4   6   3     3234.42     3131.95    104.79 o 
   5   6   3     1386.27     1418.28     72.33 o 
   6   6   3    15905.05    17578.84    640.52 o 
   7   6   3    29911.63    31221.90   1698.80 o 
   8   6   3     3946.48     3709.49    177.43 o 
   9   6   3     2077.82     2271.43    126.42 o 
  10   6   3     8031.05     8033.18    294.00 o 
  11   6   3     3436.55     3361.39    196.09 o 
  12   6   3        2.20      117.88     77.59 o 
  13   6   3     1958.93     1952.06    138.34 o 
  14   6   3     2929.22     2913.43    149.10 o 
  15   6   3      606.53      551.43    102.71 o 
  16   6   3      223.68      233.17    120.07 o 
  17   6   3      567.41      429.73    127.26 o 
  18   6   3     1847.32     1561.32    187.33 o 
 -18   7   3       18.88      195.35    233.11 o 
 -17   7   3      649.62     1009.99    179.92 o 
 -16   7   3      508.28      476.57    113.35 o 
 -15   7   3      363.57      609.58    235.10 o 
 -14   7   3      927.50     1016.26    188.90 o 
 -13   7   3     3937.00     4086.52    204.59 o 
 -12   7   3      281.16      290.33    103.76 o 
 -11   7   3     1229.70     1142.82    238.69 o 
 -10   7   3      392.85      310.15     76.23 o 
  -9   7   3    24237.26    24765.02    893.24 o 
  -8   7   3        8.31       20.78     64.50 o 
  -7   7   3     1135.88      954.36    124.81 o 
  -6   7   3      278.82      226.25     65.76 o 
  -5   7   3    10909.56    11078.96    245.56 o 
  -4   7   3       12.72      -13.88     52.88 o 
  -3   7   3    26295.71    26335.74    267.64 o 
  -2   7   3      968.42     1045.47     70.22 o 
  -1   7   3     8713.55     9265.50    195.47 o 
   0   7   3      768.90      733.73    100.49 o 
   1   7   3    13393.16    13083.24    358.04 o 
   2   7   3     1697.23     1435.51     70.74 o 
   3   7   3      114.62       57.99     51.10 o 
   4   7   3     1780.47     1867.66     85.80 o 
   5   7   3    25106.11    26828.12   1915.41 o 
   6   7   3    12129.61    12326.14    628.06 o 
   7   7   3      243.66      337.15     81.87 o 
   8   7   3     2521.58     2554.68    140.10 o 
   9   7   3     5921.01     5603.35    168.79 o 
  10   7   3      600.46      594.74    153.20 o 
  11   7   3     2681.91     2824.70    181.21 o 
  12   7   3     3443.97     3225.03    152.49 o 
  13   7   3      325.09      341.27     94.12 o 
  14   7   3        4.94      -84.58     83.87 o 
  15   7   3      822.40      760.59    109.65 o 
  16   7   3     1997.17     1725.79    150.42 o 
  17   7   3        3.74        2.83     97.65 o 
 -18   8   3        1.87      394.88    586.79 o 
 -17   8   3       12.61      225.10    251.62 o 
 -16   8   3       31.10      112.32    121.37 o 
 -15   8   3        4.59     -104.84    118.66 o 
 -14   8   3       86.49      112.22    126.00 o 
 -13   8   3       99.20      143.25    140.34 o 
 -12   8   3      160.71      128.50    124.74 o 
 -11   8   3        4.01      177.11    131.71 o 
 -10   8   3      219.40      318.26    143.22 o 
  -9   8   3      182.58      142.34     73.08 o 
  -8   8   3      709.18      761.61     92.10 o 
  -7   8   3      167.26      193.11     73.64 o 
  -6   8   3     2027.63     2223.61    192.64 o 
  -5   8   3      678.69      781.28    282.61 o 
  -4   8   3      165.93      243.51     66.53 o 
  -3   8   3      150.49       42.64     56.86 o 
  -2   8   3     6594.01     6501.99    137.88 o 
  -1   8   3        9.69      -44.36     54.69 o 
   0   8   3     2803.93     3055.60     96.63 o 
   1   8   3      137.12       79.36     45.51 o 
   2   8   3      704.68      707.15     52.57 o 
   3   8   3      192.50      380.20    113.81 o 
   4   8   3       41.74      126.90     45.86 o 
   5   8   3     5905.22     6077.97    139.25 o 
   6   8   3       30.76      -13.33    148.19 o 
   7   8   3      396.72      369.29     98.26 o 
   8   8   3     1030.56     1062.68    177.81 o 
   9   8   3      461.61      532.79     80.15 o 
  10   8   3      221.26      190.29     85.61 o 
  11   8   3      368.66      260.30     89.57 o 
  12   8   3      359.83      360.46     93.75 o 
  13   8   3       80.63      -14.37     74.76 o 
  14   8   3      181.53       68.93     92.94 o 
  15   8   3       79.16       32.31     85.19 o 
  16   8   3       44.67       62.28     99.99 o 
  17   8   3      156.46      105.12    105.55 o 
 -17   9   3     1056.98      947.56    174.45 o 
 -16   9   3      147.55      221.91    157.14 o 
 -15   9   3      218.89       39.92    157.97 o 
 -14   9   3        5.01      589.87    679.29 o 
 -13   9   3     3340.30     3365.89    252.59 o 
 -12   9   3     1802.20     1669.45    227.02 o 
 -11   9   3       48.82       76.90    162.70 o 
 -10   9   3      312.28      291.74    145.89 o 
  -9   9   3    13523.09    14262.17    405.86 o 
  -8   9   3      206.63      415.81    193.65 o 
  -7   9   3     2686.79     2774.97    133.51 o 
  -6   9   3      184.49      239.75     79.08 o 
  -5   9   3    12461.40    14285.70   1919.39 o 
  -4   9   3      111.84       87.94     64.86 o 
  -3   9   3    17347.57    18677.13    276.65 o 
  -2   9   3       41.23      100.96     61.44 o 
  -1   9   3     8522.12     9688.90    242.36 o 
   0   9   3      700.81      629.41     73.80 o 
   1   9   3    15237.51    14758.84    373.68 o 
   2   9   3     1744.52     1429.46     62.89 o 
   3   9   3     2107.32     2243.74     86.16 o 
   4   9   3     3059.65     2959.23    104.44 o 
   5   9   3    13263.70    11793.81    238.24 o 
   6   9   3      679.29      557.24    127.30 o 
   7   9   3      145.25       85.49     89.82 o 
   8   9   3     3640.96     3827.53    374.95 o 
   9   9   3     4919.08     4894.84    709.12 o 
  10   9   3      220.38       61.31    101.28 o 
  11   9   3      883.22      724.10    123.76 o 
  12   9   3     1364.54     1301.24    150.46 o 
  13   9   3      753.57      648.26    130.66 o 
  14   9   3        0.36     -125.90    113.45 o 
  15   9   3      311.00      185.98    138.07 o 
  16   9   3      535.23      546.21    121.70 o 
  17   9   3       48.88       52.43    125.31 o 
 -17  10   3      409.12      436.01    240.68 o 
 -16  10   3        0.90     -116.41    193.94 o 
 -15  10   3     3253.88     2531.88    679.29 o 
 -14  10   3      751.68      598.16    178.03 o 
 -13  10   3       39.69     -125.90    143.22 o 
 -12  10   3      371.31      265.50    145.09 o 
 -11  10   3     8363.47     8399.05    745.92 o 
 -10  10   3      640.46      689.44    216.81 o 
  -9  10   3      455.68      235.33    132.83 o 
  -8  10   3      145.44      224.01    311.30 o 
  -7  10   3    29617.79    38546.70   4237.50 o 
  -6  10   3        2.12      -89.28     92.89 o 
  -5  10   3    10707.97    11164.76    228.14 o 
  -4  10   3      331.34      368.99     79.96 o 
  -3  10   3    25947.14    28115.49    900.82 o 
  -2  10   3      230.53      197.65     72.44 o 
  -1  10   3    24026.51    24553.95    317.66 o 
   0  10   3     7148.78     6703.74    227.01 o 
   1  10   3     6720.91     6618.75    144.57 o 
   2  10   3     1784.63     1845.05     88.41 o 
   3  10   3    23785.18    22715.36    694.79 o 
   4  10   3     2896.43     2632.41     89.28 o 
   5  10   3        9.17      -13.92     76.40 o 
   6  10   3     4221.74     4056.91    207.42 o 
   7  10   3    20576.77    19772.50   2102.50 o 
   8  10   3      871.27      870.47    127.73 o 
   9  10   3     1240.41     1430.22    178.39 o 
  10  10   3     4106.70     3977.78    493.30 o 
  11  10   3     1080.92     1212.02    130.10 o 
  12  10   3       18.17       -5.98     85.37 o 
  13  10   3      586.00      421.48    165.08 o 
  14  10   3     2629.17     2623.24    196.06 o 
  15  10   3      421.14      234.59    123.33 o 
  16  10   3      266.22      212.74    132.17 o 
 -17  11   3      433.77      377.24    180.05 o 
 -16  11   3      423.23      450.14    169.48 o 
 -15  11   3      597.63      441.19    172.13 o 
 -14  11   3      127.79      -71.52    142.44 o 
 -13  11   3     2432.79     2770.77    286.43 o 
 -12  11   3       52.82     -104.60    126.57 o 
 -11  11   3       56.34       27.89    161.46 o 
 -10  11   3     1615.73     1480.26    193.33 o 
  -9  11   3    12696.96    13666.60    457.50 o 
  -8  11   3        5.93       18.31    192.94 o 
  -7  11   3     3017.15     3845.33    716.08 o 
  -6  11   3        2.07       40.51     82.88 o 
  -5  11   3    17985.70    20098.22    631.97 o 
  -4  11   3      167.90      114.46     73.13 o 
  -3  11   3    13371.14    13975.92    556.60 o 
  -2  11   3     1021.07      977.37     99.00 o 
  -1  11   3     2715.20     2732.61    128.74 o 
   0  11   3      538.45      491.64     81.53 o 
   1  11   3    13248.00    13251.42    460.80 o 
   2  11   3     2961.52     2934.30    156.95 o 
   3  11   3     2154.22     1995.94     88.08 o 
   4  11   3       96.15      124.51     70.49 o 
   5  11   3    10838.25    10319.86    374.95 o 
   6  11   3     1430.32     1775.08    228.75 o 
   7  11   3      729.51      846.52    203.89 o 
   8  11   3     2109.18     1697.62    375.94 o 
   9  11   3     3716.62     3801.99    436.61 o 
  10  11   3      810.52      689.97    152.83 o 
  11  11   3     1506.63     1209.66    165.97 o 
  12  11   3     1762.51     1382.28    146.86 o 
  13  11   3      328.04      750.37    131.38 o 
  14  11   3       44.17      -66.54    148.83 o 
  15  11   3      514.94      250.32    169.79 o 
  16  11   3      953.20      768.62    142.19 o 
 -16  12   3       22.16      -26.44    131.83 o 
 -15  12   3        4.72     -253.64    169.54 o 
 -14  12   3       14.12       99.46    170.19 o 
 -13  12   3       98.04      130.35    145.51 o 
 -12  12   3       45.57      -32.40    160.27 o 
 -11  12   3       86.39       47.85    195.93 o 
 -10  12   3     1079.99     1259.07    182.10 o 
  -9  12   3       35.77       69.62    216.81 o 
  -8  12   3     1636.03     2344.50    660.39 o 
  -7  12   3      491.37      853.44    160.27 o 
  -6  12   3      263.50      294.00     87.19 o 
  -5  12   3       26.83       93.98    183.43 o 
  -4  12   3      166.28      156.25     80.69 o 
  -3  12   3        1.88      -98.89     68.99 o 
  -2  12   3     2907.74     2655.78    127.04 o 
  -1  12   3     1158.99     1075.71     99.70 o 
   0  12   3     1367.37     1442.00     99.36 o 
   1  12   3      113.80       69.26     67.79 o 
   2  12   3     1773.40     1719.95     90.32 o 
   3  12   3     1678.48     1652.28     86.14 o 
   4  12   3       92.47      119.33     77.89 o 
   5  12   3       12.26       -9.18     99.28 o 
   6  12   3      158.98      641.33    132.53 o 
   7  12   3        1.40       15.65    233.72 o 
   8  12   3      633.25      916.89    173.05 o 
   9  12   3      465.88      446.53    127.00 o 
  10  12   3        7.77      -44.48    139.85 o 
  11  12   3      162.29      -54.97    148.14 o 
  12  12   3      196.10       -5.31    113.76 o 
  13  12   3        0.88     -232.81    165.05 o 
  14  12   3       48.98     -189.76    186.79 o 
  15  12   3       38.70     -103.60    129.74 o 
  16  12   3       18.61     4703.44   3451.41 o 
 -16  13   3       54.83      179.16    204.65 o 
 -15  13   3      304.16      124.13    165.10 o 
 -14  13   3        0.25     -172.92    186.98 o 
 -13  13   3     2187.86     2164.11    249.81 o 
 -12  13   3     1161.19     1081.82    273.50 o 
 -11  13   3        8.55     -177.95    118.63 o 
 -10  13   3      324.62      178.95    145.75 o 
  -9  13   3     3533.84     3978.17    492.31 o 
  -8  13   3      443.97      694.07    209.85 o 
  -7  13   3     3526.38     4415.85    340.14 o 
  -6  13   3     2565.08     3295.13    707.13 o 
  -5  13   3     9323.96    10370.49    486.00 o 
  -4  13   3      926.06      920.69     96.48 o 
  -3  13   3     3202.48     3293.99    146.95 o 
  -2  13   3      203.68      217.43     77.87 o 
  -1  13   3     3281.97     3307.14    144.94 o 
   0  13   3     1081.70      997.40     89.90 o 
   1  13   3     5811.15     5736.65    194.08 o 
   2  13   3      242.17      161.26     63.95 o 
   3  13   3      986.73      963.34    100.96 o 
   4  13   3     4408.12     4048.37    159.84 o 
   5  13   3     4206.69     3976.38    226.95 o 
   6  13   3     1210.56     1243.59    145.57 o 
   7  13   3      602.65      473.19    123.02 o 
   8  13   3     1478.47     1439.70    160.93 o 
   9  13   3     3310.34     3094.16    284.44 o 
  10  13   3      193.03      255.56    139.69 o 
  11  13   3       43.39      -20.51    125.69 o 
  12  13   3      797.39      719.02    158.12 o 
  13  13   3      807.82      623.94    118.59 o 
  14  13   3       19.55     -187.13    124.75 o 
  15  13   3      448.31      250.63    131.98 o 
 -15  14   3     2160.05     2252.37    274.69 o 
 -14  14   3      855.75      784.80    188.53 o 
 -13  14   3       28.67     -142.80    167.03 o 
 -12  14   3       12.36      -88.63    136.50 o 
 -11  14   3     5277.87     5144.10    303.80 o 
 -10  14   3      322.95      428.05    349.09 o 
  -9  14   3      141.53      157.29    127.02 o 
  -8  14   3      733.02      938.72    272.51 o 
  -7  14   3     7392.07     9740.97   2427.72 o 
  -6  14   3       12.03      -12.27    120.19 o 
  -5  14   3     6941.30     7247.86    348.10 o 
  -4  14   3      858.65     1506.27    467.08 o 
  -3  14   3    13460.22    13524.55    357.84 o 
  -2  14   3       94.48      -36.52     81.81 o 
  -1  14   3    10698.74    10767.08    385.85 o 
   0  14   3     1569.15     1594.56    100.61 o 
   1  14   3     1329.63     1353.35     95.83 o 
   2  14   3     1181.71      933.27    105.07 o 
   3  14   3    15662.90    14766.61    317.25 o 
   4  14   3     2016.57     1814.62    191.88 o 
   5  14   3      293.01      320.41     91.15 o 
   6  14   3     3080.52     3086.07    223.16 o 
   7  14   3     5491.02     5598.80    331.19 o 
   8  14   3      565.60      604.69    247.65 o 
   9  14   3     1994.68     1776.16    225.77 o 
  10  14   3     3330.71     3556.04    313.29 o 
  11  14   3     2254.83     2229.80    231.45 o 
  12  14   3        0.08      -66.95    165.15 o 
  13  14   3      655.94      676.33    144.50 o 
  14  14   3     1510.31     1404.28    199.72 o 
  15  14   3      211.47       31.68    139.75 o 
 -14  15   3      152.97     -341.29    554.97 o 
 -13  15   3     1704.19     1750.30    417.72 o 
 -12  15   3      233.56      245.15    162.44 o 
 -11  15   3       76.30      -67.24    162.45 o 
 -10  15   3      123.24      -53.06    292.40 o 
  -9  15   3     5209.02     6780.98   1558.48 o 
  -8  15   3        5.84       39.31    115.63 o 
  -7  15   3      216.48     1641.53    832.45 o 
  -6  15   3       79.97      634.80    408.76 o 
  -5  15   3     4247.08     4852.96    356.05 o 
  -4  15   3     1287.99     1311.73    169.38 o 
  -3  15   3     4816.65     4840.07    182.72 o 
  -2  15   3        8.49      -31.65     76.89 o 
  -1  15   3     1022.16     1008.17     89.62 o 
   0  15   3       31.41     -102.44     68.29 o 
   1  15   3     9741.52     9507.79    277.92 o 
   2  15   3     1218.45     1253.76    117.35 o 
   3  15   3      579.21      498.73     82.70 o 
   4  15   3      411.35      489.82     96.62 o 
   5  15   3     4218.40     3740.78    282.42 o 
   6  15   3     1615.68     2172.70    238.50 o 
   7  15   3     1427.45     1392.30    264.55 o 
   8  15   3     1048.06     1453.98    254.61 o 
   9  15   3     2196.07     3043.22    589.77 o 
  10  15   3      193.68      194.19    140.90 o 
  11  15   3      671.08      553.17    167.09 o 
  12  15   3     1152.03      937.94    186.05 o 
  13  15   3      149.34      -19.63    329.20 o 
  14  15   3        3.43     -170.20    213.59 o 
 -14  16   3        1.31      270.52    230.74 o 
 -13  16   3       13.58     -340.34    390.86 o 
 -12  16   3      432.34      304.10    210.48 o 
 -11  16   3      123.16       95.39    323.23 o 
 -10  16   3       85.12      118.81    179.90 o 
  -9  16   3       60.01     -149.68    181.01 o 
  -8  16   3      292.69      348.46    129.64 o 
  -7  16   3      161.38      256.92    210.85 o 
  -6  16   3     1687.49     1778.72    186.50 o 
  -5  16   3        5.95      748.07    769.79 o 
  -4  16   3      132.62      166.34    172.06 o 
  -3  16   3       65.03       11.93     79.19 o 
  -2  16   3      480.86      490.48     95.19 o 
  -1  16   3      106.40      148.40     71.52 o 
   0  16   3      176.72      229.28     75.10 o 
   1  16   3       32.21       29.61     93.75 o 
   2  16   3      361.12      415.22     91.40 o 
   3  16   3      321.76      418.50    104.17 o 
   4  16   3     1021.38     1050.29    115.64 o 
   5  16   3      159.25      427.05    233.81 o 
   6  16   3      378.57      508.92    128.53 o 
   7  16   3       30.44      292.97    178.03 o 
   8  16   3       95.73      591.88    313.29 o 
   9  16   3      387.22      275.24    162.56 o 
  10  16   3       66.10      131.57    169.08 o 
  11  16   3       91.39       73.35    163.10 o 
  12  16   3      251.01       47.12    168.34 o 
  13  16   3       76.56     -309.45    238.69 o 
 -13  17   3     1468.93     1585.66    315.28 o 
 -12  17   3       54.67     -225.94    198.19 o 
 -11  17   3       18.86     -311.80    207.86 o 
 -10  17   3      169.63      181.93    189.19 o 
  -9  17   3     2394.40     2831.98    250.71 o 
  -8  17   3      332.44      674.96    181.81 o 
  -7  17   3      259.37      232.39    120.25 o 
  -6  17   3     1058.32     1060.93    165.84 o 
  -5  17   3     1146.48     1066.68    145.77 o 
  -4  17   3       84.59       37.31    107.41 o 
  -3  17   3     2113.65     2429.84    370.97 o 
  -2  17   3      117.46      211.21     75.38 o 
  -1  17   3     1673.08     1612.30    109.05 o 
   0  17   3     1381.78     1208.81    121.52 o 
   1  17   3     4427.72     4122.21    183.00 o 
   2  17   3        7.17       38.46     86.12 o 
   3  17   3     1091.98     1017.04    115.51 o 
   4  17   3      959.94      806.19    105.79 o 
   5  17   3     1754.39     1640.28    126.75 o 
   6  17   3        7.78      -24.05     88.56 o 
   7  17   3       25.39     -127.29     94.28 o 
   8  17   3     1222.28     1234.84    185.98 o 
   9  17   3     1364.17     1398.26    179.33 o 
  10  17   3        1.80       51.99    140.90 o 
  11  17   3        3.04      -79.75    132.79 o 
  12  17   3      405.42      380.84    167.09 o 
  13  17   3      538.01      275.99    301.35 o 
 -12  18   3       38.60     -163.60    191.95 o 
 -11  18   3     3917.72     4815.97    327.92 o 
 -10  18   3      248.29       57.69    168.08 o 
  -9  18   3        0.54     -159.85    122.34 o 
  -8  18   3      120.27       26.59    158.85 o 
  -7  18   3     3241.27     3588.59    268.55 o 
  -6  18   3      154.89      152.65    117.39 o 
  -5  18   3     2246.30     2467.10    237.70 o 
  -4  18   3      370.71      370.83    153.16 o 
  -3  18   3     5669.93     6108.38    290.38 o 
  -2  18   3      116.38      -75.63     80.90 o 
  -1  18   3     7474.31     7501.21    207.15 o 
   0  18   3      393.87      377.80    107.66 o 
   1  18   3     1626.95     1529.49    126.59 o 
   2  18   3      145.44      142.85     90.79 o 
   3  18   3     4634.02     4291.01    190.82 o 
   4  18   3      385.83      285.59    104.77 o 
   5  18   3      115.93      190.83     94.60 o 
   6  18   3     1678.69     1692.85    151.33 o 
   7  18   3     3974.43     2992.09   1023.37 o 
   8  18   3      574.51      758.49    164.19 o 
   9  18   3       91.01       66.97    119.46 o 
  10  18   3     1438.31     1520.05    223.58 o 
  11  18   3     1347.86     1583.04    214.09 o 
  12  18   3        1.31      -21.90    123.68 o 
 -11  19   3        0.94     -140.93    140.13 o 
 -10  19   3      475.83      532.51    223.78 o 
  -9  19   3     1628.19     1845.39    233.80 o 
  -8  19   3        3.25      -32.95    138.60 o 
  -7  19   3       50.57       51.50    129.88 o 
  -6  19   3      124.55      179.88    141.41 o 
  -5  19   3     2592.22     3873.25   1002.52 o 
  -4  19   3      419.80      502.04    148.19 o 
  -3  19   3     2084.26     2323.15    162.38 o 
  -2  19   3      694.01      796.34    120.36 o 
  -1  19   3     1685.51     1858.19    207.86 o 
   0  19   3       43.82      -27.99     85.64 o 
   1  19   3     3388.60     3091.27    165.79 o 
   2  19   3      281.08      407.79    103.95 o 
   3  19   3        3.65     -108.60     72.40 o 
   4  19   3       58.78      161.55     96.00 o 
   5  19   3     2663.42     2375.38    159.45 o 
   6  19   3      904.84      865.08    127.94 o 
   7  19   3      123.56       -5.97    124.26 o 
   8  19   3      309.86      258.40    145.69 o 
   9  19   3      553.02     1057.58    460.48 o 
  10  19   3      116.42      352.51    177.42 o 
  11  19   3      456.19      461.42    147.50 o 
 -10  20   3      128.39     -127.87    159.92 o 
  -9  20   3        3.20     -134.38    126.49 o 
  -8  20   3      240.09      120.84    150.98 o 
  -7  20   3      204.25       97.76    163.14 o 
  -6  20   3      378.34      392.38    167.22 o 
  -5  20   3       54.81       29.87    123.25 o 
  -4  20   3       19.51      -43.76    116.12 o 
  -3  20   3        0.37       31.36     98.53 o 
  -2  20   3      630.59      560.34    156.71 o 
  -1  20   3        0.36      -19.32    108.13 o 
   0  20   3       63.68        9.48     71.81 o 
   1  20   3       22.25      -79.26     85.74 o 
   2  20   3      325.87      183.20     97.88 o 
   3  20   3       80.56       53.91     94.39 o 
   4  20   3      701.17      781.31    120.18 o 
   5  20   3       46.97      -12.74     87.37 o 
   6  20   3       56.83      -99.63    139.94 o 
   7  20   3       35.93     -114.10    118.08 o 
   8  20   3      124.74      122.66    142.45 o 
   9  20   3      217.42      106.02    162.41 o 
  10  20   3       11.12      119.84    147.11 o 
  -9  21   3      637.47      564.33    181.83 o 
  -8  21   3       70.24       14.56    138.68 o 
  -7  21   3      187.31       19.20    138.56 o 
  -6  21   3      116.44      267.79    146.11 o 
  -5  21   3      836.99      914.53    188.99 o 
  -4  21   3      223.51      199.71    119.36 o 
  -3  21   3      643.47      609.22    164.56 o 
  -2  21   3      193.74      207.19    122.24 o 
  -1  21   3     1277.85     1177.28    167.69 o 
   0  21   3     1018.64      942.67    152.76 o 
   1  21   3      910.79      813.04    151.17 o 
   2  21   3       11.40       23.28     87.39 o 
   3  21   3       27.52      -98.58     87.35 o 
   4  21   3      438.32      320.04    113.73 o 
   5  21   3      728.00      783.98    116.56 o 
   6  21   3        5.13      -61.91    120.90 o 
   7  21   3       93.10       24.41    153.89 o 
   8  21   3      485.83      457.81    156.22 o 
  -7  22   3     2376.62     2700.18    254.83 o 
  -6  22   3        4.88      -47.57    150.48 o 
  -5  22   3      751.56      989.04    145.76 o 
  -4  22   3      110.42       85.13    147.60 o 
  -3  22   3     2087.86     2111.05    209.50 o 
  -2  22   3       64.33     -158.39    105.60 o 
  -1  22   3     2162.52     2007.41    216.81 o 
   0  22   3      289.90      365.81    128.08 o 
   1  22   3      449.70      508.67    153.62 o 
   2  22   3       60.93       -0.71     91.43 o 
   3  22   3     2290.17     2200.00    160.46 o 
   4  22   3      103.16       79.94    119.64 o 
   5  22   3        0.71       64.77    106.77 o 
   6  22   3      502.89      384.26    168.78 o 
   7  22   3     1303.29     1347.89    197.61 o 
  -5  23   3     1813.57     1612.16    194.77 o 
  -4  23   3      297.22      225.01    137.64 o 
  -3  23   3      596.67      638.53    145.57 o 
  -2  23   3      118.34       62.80    144.21 o 
  -1  23   3      464.46      528.84    267.54 o 
   0  23   3        8.69        2.83    133.07 o 
   1  23   3     1467.23     1502.44    192.29 o 
   2  23   3      356.13      442.79    124.59 o 
   3  23   3        0.09      -10.35     95.20 o 
   4  23   3        0.63      -63.80    105.27 o 
   5  23   3     1003.29      856.77    165.77 o 
 -18   0   4     2169.90     2715.15    334.17 o 
 -17   0   4       68.43      139.24    151.17 o 
 -16   0   4      671.76      480.28    134.50 o 
 -15   0   4     1012.61     1171.47    187.97 o 
 -14   0   4     2282.15     2286.07    176.40 o 
 -13   0   4        0.80     -102.44    100.22 o 
 -12   0   4     2020.90     1783.54    131.24 o 
 -11   0   4       68.10       14.40     80.35 o 
 -10   0   4    23958.92    22946.32    349.26 o 
  -9   0   4      185.02      107.91    124.32 o 
  -8   0   4    55569.23    48555.51   2808.64 o 
  -7   0   4       87.50      -64.75     77.60 o 
  -6   0   4      564.11      656.20     90.32 o 
  -5   0   4      870.37      875.96    156.15 o 
  -4   0   4   101023.23    99262.68   5503.90 o 
  -3   0   4      709.72      566.20     61.25 o 
  -2   0   4       22.14      -99.65     81.06 o 
  -1   0   4     3104.04     2962.90     90.15 o 
   0   0   4    33789.19    33480.94    490.32 o 
   1   0   4     3332.50     3004.34    220.79 o 
   2   0   4     4167.76     3318.19    399.53 o 
   3   0   4    32256.16    32947.55    549.55 o 
   4   0   4    42245.29    42561.79    933.59 o 
   5   0   4     1061.21     1150.15     78.95 o 
   6   0   4    16902.92    17923.55    434.72 o 
   7   0   4     5332.13     5252.34    140.33 o 
   8   0   4      374.71      252.62     84.39 o 
   9   0   4     1918.79     2150.00    187.95 o 
  10   0   4    11638.42    12429.02    514.09 o 
  11   0   4     2123.37     2182.74    291.41 o 
  12   0   4      160.45      154.96    120.93 o 
  13   0   4     4129.31     3610.26    318.26 o 
  14   0   4     1421.08     1495.82    270.52 o 
  15   0   4      829.25      493.30    236.71 o 
  16   0   4      230.69      151.17    165.10 o 
  17   0   4     1539.80     1316.80    254.61 o 
  18   0   4      120.94       31.83    218.80 o 
 -18   1   4       34.32      176.31    109.00 o 
 -17   1   4      138.56      243.71    124.56 o 
 -16   1   4     2131.94     2279.77    162.15 o 
 -15   1   4        0.26       91.24     80.91 o 
 -14   1   4     2286.70     2497.73    138.88 o 
 -13   1   4      322.74      288.92     71.75 o 
 -12   1   4     4508.61     4224.91    127.05 o 
 -11   1   4       41.65       15.53     51.72 o 
 -10   1   4     8979.80     8435.28    155.92 o 
  -9   1   4      250.14      140.02     58.68 o 
  -8   1   4     3393.59     3418.39    122.13 o 
  -7   1   4      163.51      221.12     60.96 o 
  -6   1   4    24900.15    24607.26    351.37 o 
  -5   1   4     1308.23     1173.36     72.18 o 
  -4   1   4       26.74       65.45    179.67 o 
  -3   1   4      107.63       75.35     48.71 o 
  -2   1   4    54959.39    54565.54    855.02 o 
  -1   1   4     1523.51     1514.62     50.02 o 
   0   1   4      612.19      545.22     42.78 o 
   1   1   4     4005.29     3789.22     95.77 o 
   2   1   4    50852.54    56551.61    807.67 o 
   3   1   4     3134.61     2766.85     71.91 o 
   4   1   4    20108.15    20028.24    348.12 o 
   5   1   4     6395.63     6836.11     94.05 o 
   6   1   4      609.23      578.47     66.76 o 
   7   1   4     1306.23     1241.40     78.39 o 
   8   1   4     6737.08     6402.51    145.15 o 
   9   1   4     2854.14     3050.51     94.98 o 
  10   1   4       16.16       76.29     64.49 o 
  11   1   4     2674.26     2557.13    111.36 o 
  12   1   4     1748.44     1699.88    141.08 o 
  13   1   4     1495.49     1340.11    135.22 o 
  14   1   4       11.92      -31.96    103.37 o 
  15   1   4      992.53     1056.41    292.40 o 
  16   1   4      114.34       36.53    111.81 o 
  17   1   4       57.09     -103.74    113.38 o 
  18   1   4       60.07     -104.10    124.26 o 
 -18   2   4       17.82      166.89    108.46 o 
 -17   2   4       71.97      -29.78    127.54 o 
 -16   2   4        1.31       62.46     90.40 o 
 -15   2   4      164.69      247.45     94.88 o 
 -14   2   4       37.42      -27.93     71.80 o 
 -13   2   4       19.74       12.21     60.18 o 
 -12   2   4       46.67       18.04     75.20 o 
 -11   2   4      223.21      144.48     56.60 o 
 -10   2   4       34.94       -4.61     52.13 o 
  -9   2   4      294.48      264.64     60.06 o 
  -8   2   4       74.07      137.91     54.56 o 
  -7   2   4     7749.88     8118.44    375.58 o 
  -6   2   4      287.97      229.33    126.26 o 
  -5   2   4     1796.12     1584.80     81.82 o 
  -4   2   4        2.61      -46.21     42.32 o 
  -3   2   4     3525.41     3457.78     95.69 o 
  -2   2   4     1081.34     1276.80     77.95 o 
  -1   2   4       19.50       26.14     35.17 o 
   0   2   4      352.99      400.91     53.14 o 
   1   2   4      804.94      883.95     44.08 o 
   2   2   4     1210.05     1201.14    130.40 o 
   3   2   4      563.49      610.60     54.27 o 
   4   2   4     1327.27     1327.10    138.28 o 
   5   2   4      260.64      267.88     28.62 o 
   6   2   4       43.34       -1.14     35.87 o 
   7   2   4       35.79      -49.79     56.02 o 
   8   2   4      124.65       61.32     50.04 o 
   9   2   4      305.18      286.70     60.75 o 
  10   2   4       81.87       44.67     64.38 o 
  11   2   4       10.87      -26.27     62.65 o 
  12   2   4      121.96       43.02    100.83 o 
  13   2   4        0.03      -73.54     93.19 o 
  14   2   4       18.08      -39.72    108.57 o 
  15   2   4        1.48     -129.51    118.05 o 
  16   2   4        0.35      -70.27    118.08 o 
  17   2   4        0.15     -140.07    101.24 o 
  18   2   4        4.13     -170.79    118.12 o 
 -18   3   4       10.71      222.75    163.62 o 
 -17   3   4      406.28      461.71    111.43 o 
 -16   3   4     2629.47     2877.60    184.56 o 
 -15   3   4       16.63       23.21    105.34 o 
 -14   3   4     1676.30     1735.97    276.06 o 
 -13   3   4       34.63       16.85     70.22 o 
 -12   3   4     2909.04     2761.06    115.39 o 
 -11   3   4       64.45      -49.81     60.25 o 
 -10   3   4     4972.67     4575.29    152.80 o 
  -9   3   4     1265.84     1440.09     87.50 o 
  -8   3   4     3865.25     3432.87     81.24 o 
  -7   3   4      412.92      499.23     67.06 o 
  -6   3   4    33397.55    33242.81    362.61 o 
  -5   3   4     2243.71     2173.99     95.04 o 
  -4   3   4       25.47      -10.89     47.72 o 
  -3   3   4     4655.80     4519.24    110.31 o 
  -2   3   4    18151.69    17339.39    223.65 o 
  -1   3   4      180.72      234.26     46.41 o 
   0   3   4     1947.82     1669.21     70.19 o 
   1   3   4     3772.21     3694.02    144.35 o 
   2   3   4    36426.60    36928.47    257.22 o 
   3   3   4       18.06      -64.70     43.13 o 
   4   3   4     9700.83     8943.22    319.44 o 
   5   3   4    22434.69    23495.34    486.16 o 
   6   3   4       24.10      -21.24     53.91 o 
   7   3   4        7.70      -52.64     55.61 o 
   8   3   4    13265.57    13341.96    161.72 o 
   9   3   4     5011.24     4855.70    126.17 o 
  10   3   4        4.83      -52.03     66.33 o 
  11   3   4     3353.20     3361.64    148.04 o 
  12   3   4     1404.46     1405.32    131.16 o 
  13   3   4      300.83      345.85    101.36 o 
  14   3   4        6.15      -17.64     96.65 o 
  15   3   4     1257.88      985.84    179.33 o 
  16   3   4      267.48      303.79    140.98 o 
  17   3   4      110.48        1.95    109.47 o 
  18   3   4       76.64     -112.74    143.92 o 
 -18   4   4     2380.30     2354.55    180.58 o 
 -17   4   4      129.36      329.74    129.29 o 
 -16   4   4      823.79     1147.97    183.45 o 
 -15   4   4      766.42      811.18    122.11 o 
 -14   4   4     5800.80     6038.38    237.47 o 
 -13   4   4       79.15       22.96     84.25 o 
 -12   4   4     2076.92     1939.92    103.97 o 
 -11   4   4      179.30      144.52     75.56 o 
 -10   4   4    14751.19    13992.83    221.90 o 
  -9   4   4       61.76       15.73     58.99 o 
  -8   4   4    24618.23    22891.80    259.32 o 
  -7   4   4       13.08      -19.73     55.30 o 
  -6   4   4     1660.47     1545.78     89.50 o 
  -5   4   4     2268.15     2021.28     92.68 o 
  -4   4   4    74196.57    75681.78   1532.26 o 
  -3   4   4     1877.90     1939.75     98.60 o 
  -2   4   4     7055.99     7374.63    156.63 o 
  -1   4   4     1864.56     1896.49    126.79 o 
   0   4   4    34097.44    33755.58    262.70 o 
   1   4   4      846.44      860.12     61.27 o 
   2   4   4     8565.66     8280.74    262.56 o 
   3   4   4    13903.59    14105.33    219.35 o 
   4   4   4    21661.49    23489.89    513.43 o 
   5   4   4     6633.09     6318.49    231.63 o 
   6   4   4    20025.91    20130.00    660.98 o 
   7   4   4    25892.70    26012.41    666.89 o 
   8   4   4     1238.00     1180.46     81.39 o 
   9   4   4     2661.35     2663.21    106.66 o 
  10   4   4     8979.23     8873.55    242.32 o 
  11   4   4     2847.16     2810.71    155.61 o 
  12   4   4       63.94       89.20     91.74 o 
  13   4   4     1419.89     1404.48    141.73 o 
  14   4   4     1756.82     1510.41    154.49 o 
  15   4   4      554.15      369.09    114.44 o 
  16   4   4       33.21       25.48    106.65 o 
  17   4   4     2241.33     2027.27    273.50 o 
 -18   5   4      143.49      162.92    143.98 o 
 -17   5   4      456.60      597.36    118.61 o 
 -16   5   4     3112.24     3544.98    204.37 o 
 -15   5   4       89.78      181.83     89.87 o 
 -14   5   4       19.63      185.37    107.97 o 
 -13   5   4      853.53      818.10    127.16 o 
 -12   5   4     2654.84     2511.42    113.68 o 
 -11   5   4      409.09      349.08     95.61 o 
 -10   5   4     8496.95     8161.37    195.62 o 
  -9   5   4      370.19      315.18     68.38 o 
  -8   5   4     5076.65     4750.08    126.50 o 
  -7   5   4      707.41      758.49     66.87 o 
  -6   5   4    13498.99    13272.98    274.94 o 
  -5   5   4     1818.96     1902.78    107.04 o 
  -4   5   4      139.75        1.13     70.62 o 
  -3   5   4       92.40      153.13     71.99 o 
  -2   5   4    32918.07    32002.62    323.56 o 
  -1   5   4      111.78       91.14     63.76 o 
   0   5   4     3147.96     3495.70    127.80 o 
   1   5   4     2438.71     2278.77     80.01 o 
   2   5   4    15217.96    16956.30    502.15 o 
   3   5   4       34.48      -37.50     38.17 o 
   4   5   4    22543.18    22632.40    268.55 o 
   5   5   4     5754.85     5574.74    229.67 o 
   6   5   4     3693.08     4166.26    139.73 o 
   7   5   4     2497.05     2415.23     91.53 o 
   8   5   4     6413.35     6620.29    216.37 o 
   9   5   4     8008.13     7803.75    286.24 o 
  10   5   4        7.95       97.97     83.18 o 
  11   5   4      275.00      197.36    105.84 o 
  12   5   4     1698.49     1558.90    126.56 o 
  13   5   4     1160.35     1023.60    138.54 o 
  14   5   4      144.90       52.60     88.73 o 
  15   5   4     1081.83      933.64    128.08 o 
  16   5   4      189.51      211.54    101.74 o 
  17   5   4      181.62       97.00    139.24 o 
 -18   6   4      107.47      514.43    245.03 o 
 -17   6   4      127.01      364.10    214.28 o 
 -16   6   4       22.68      308.13    203.05 o 
 -15   6   4      492.11      477.57    130.34 o 
 -14   6   4       18.13       56.59    102.28 o 
 -13   6   4      921.45      898.05    140.21 o 
 -12   6   4      110.27     -183.00    230.74 o 
 -11   6   4        3.99      -34.22     66.34 o 
 -10   6   4        6.41       95.24    124.89 o 
  -9   6   4        4.59      -87.68     58.45 o 
  -8   6   4      128.42      319.56    100.58 o 
  -7   6   4     1893.60     1943.30    100.53 o 
  -6   6   4       20.83      -10.10     59.68 o 
  -5   6   4      256.38      190.21     60.71 o 
  -4   6   4       41.61       39.02     94.58 o 
  -3   6   4      464.30      452.83     80.24 o 
  -2   6   4        1.86      116.57     66.67 o 
  -1   6   4      811.86      789.80     77.78 o 
   0   6   4      384.09      401.28     66.21 o 
   1   6   4      115.28       47.43     54.52 o 
   2   6   4       75.18       44.67     48.61 o 
   3   6   4     1391.92     1463.32     89.64 o 
   4   6   4       16.59       19.06     56.81 o 
   5   6   4      337.97      299.23     68.26 o 
   6   6   4      109.67       47.73     48.67 o 
   7   6   4      427.51      405.37     62.55 o 
   8   6   4     2621.06     2511.32    125.32 o 
   9   6   4       96.87      196.76     89.53 o 
  10   6   4      490.62      390.10     98.15 o 
  11   6   4       72.00      125.80     82.73 o 
  12   6   4       24.74      -68.63     87.00 o 
  13   6   4       98.30       24.58     89.96 o 
  14   6   4       11.22      -89.30     93.60 o 
  15   6   4       12.63     -137.61     91.74 o 
  16   6   4       73.48      -28.41    112.16 o 
  17   6   4       18.04       49.26    119.95 o 
 -17   7   4       72.88      262.85    134.63 o 
 -16   7   4     1397.02     1456.93    148.14 o 
 -15   7   4       15.00       95.85     91.66 o 
 -14   7   4     1253.19     1335.72    142.01 o 
 -13   7   4        5.31       15.13     86.95 o 
 -12   7   4     3057.91     2950.43    189.17 o 
 -11   7   4      863.53      825.25    125.26 o 
 -10   7   4     5829.01     5860.80    197.11 o 
  -9   7   4      118.09      108.66     87.03 o 
  -8   7   4     5337.85     4862.02    167.64 o 
  -7   7   4       47.48      191.34     85.56 o 
  -6   7   4    12023.38    11846.64    209.10 o 
  -5   7   4     1539.63     1697.11     97.90 o 
  -4   7   4     1191.82     1316.91     82.70 o 
  -3   7   4     1345.74     1422.10     81.40 o 
  -2   7   4    24677.00    26968.59    586.54 o 
  -1   7   4      503.12      482.56     73.45 o 
   0   7   4      331.93      282.01     64.45 o 
   1   7   4      810.77      832.96     82.97 o 
   2   7   4    11477.29    11883.12    200.11 o 
   3   7   4      230.89      317.61     52.52 o 
   4   7   4     9836.39    10053.43    254.45 o 
   5   7   4     4649.36     4219.69    198.61 o 
   6   7   4     7408.66     7937.13    419.90 o 
   7   7   4     3209.22     3142.29    130.92 o 
   8   7   4     5395.48     4922.64    162.37 o 
   9   7   4     5498.14     4900.33    268.16 o 
  10   7   4      442.26      443.74     91.15 o 
  11   7   4     1804.35     1708.35    126.90 o 
  12   7   4      317.97      162.29     88.08 o 
  13   7   4      248.01      263.51     87.78 o 
  14   7   4        6.10      -39.05     96.20 o 
  15   7   4      935.82      927.50    144.44 o 
  16   7   4      492.98      427.97    121.46 o 
  17   7   4       73.76       21.44    105.50 o 
 -17   8   4       54.35      192.72    332.18 o 
 -16   8   4      604.40      771.82    168.65 o 
 -15   8   4      226.06      357.05    135.03 o 
 -14   8   4     5050.17     4869.85    286.09 o 
 -13   8   4       47.51       28.66    153.49 o 
 -12   8   4     5077.45     5525.54    288.33 o 
 -11   8   4      127.71      144.68    133.07 o 
 -10   8   4     5363.59     5226.73    262.84 o 
  -9   8   4        0.01      -82.77     71.40 o 
  -8   8   4    21644.29    21925.25    340.63 o 
  -7   8   4        6.14      268.46    158.92 o 
  -6   8   4     1770.07     1661.15    101.43 o 
  -5   8   4       73.71       -7.66     67.13 o 
  -4   8   4    47088.34    48936.03   1042.19 o 
  -3   8   4     1598.92     1813.24    100.46 o 
  -2   8   4     2094.56     2087.85     97.11 o 
  -1   8   4     7086.74     7602.77    156.90 o 
   0   8   4    28820.16    30546.35    905.66 o 
   1   8   4     1265.98     1265.43     88.12 o 
   2   8   4     9731.54     9709.93    158.59 o 
   3   8   4     8130.29     7746.93    276.20 o 
   4   8   4    12514.83    13387.43    447.49 o 
   5   8   4      143.30       32.49     73.46 o 
   6   8   4    22915.00    24096.15   2093.55 o 
   7   8   4     7887.18     7810.43    517.87 o 
   8   8   4     1762.81     1765.92    111.68 o 
   9   8   4     6640.64     6243.81    246.64 o 
  10   8   4     1972.82     1899.07    129.53 o 
  11   8   4     2609.28     2249.32    132.99 o 
  12   8   4       61.58        0.30    104.13 o 
  13   8   4     1843.80     1800.64    167.10 o 
  14   8   4     1050.06      844.30    124.38 o 
  15   8   4      793.32      694.94    128.88 o 
  16   8   4      230.56      213.68    109.76 o 
  17   8   4     1051.96      966.21    149.66 o 
 -17   9   4      394.08      385.74    135.65 o 
 -16   9   4     1296.41     1257.90    194.22 o 
 -15   9   4      127.78      120.82    165.05 o 
 -14   9   4      516.28      511.21    176.97 o 
 -13   9   4      618.35      638.56    164.40 o 
 -12   9   4     3608.32     3759.16    271.55 o 
 -11   9   4      333.40      166.77    135.55 o 
 -10   9   4     2607.03     3505.33    710.12 o 
  -9   9   4      461.75      534.04     92.93 o 
  -8   9   4     3162.62     3393.18    341.38 o 
  -7   9   4      232.97      164.51    123.44 o 
  -6   9   4    21060.44    20116.90    314.54 o 
  -5   9   4      508.71      464.72     74.73 o 
  -4   9   4      114.51       62.35     62.80 o 
  -3   9   4      480.97      501.89     70.02 o 
  -2   9   4    27011.07    27348.31    852.09 o 
  -1   9   4     1092.98      972.47     77.76 o 
   0   9   4     1781.64     1579.73     89.00 o 
   1   9   4     1219.02     1214.89     75.55 o 
   2   9   4     9355.22     9381.37    200.44 o 
   3   9   4     1095.58     1427.94    142.47 o 
   4   9   4     4384.32     4400.48    112.15 o 
   5   9   4     5311.41     5192.85    303.99 o 
   6   9   4      840.35     1763.16    497.28 o 
   7   9   4        5.94      348.07    257.59 o 
   8   9   4     6768.34     6379.64    258.87 o 
   9   9   4     2908.39     2696.86    165.19 o 
  10   9   4       54.64      123.11     79.42 o 
  11   9   4      877.98      898.91    111.68 o 
  12   9   4     1383.30     1308.85    128.71 o 
  13   9   4      560.97      526.40    118.01 o 
  14   9   4      466.16      354.01    143.28 o 
  15   9   4      788.23      991.79    162.04 o 
  16   9   4      300.56       42.19    144.12 o 
 -17  10   4        1.70      300.68    336.16 o 
 -16  10   4        0.62       61.45    150.18 o 
 -15  10   4      395.47      335.39    228.75 o 
 -14  10   4        2.00       94.81    132.53 o 
 -13  10   4      558.16      409.97    216.81 o 
 -12  10   4        0.09      -83.63    121.00 o 
 -11  10   4      567.11      661.89    197.41 o 
 -10  10   4      113.45      499.16    171.95 o 
  -9  10   4     1260.16     1417.80    197.36 o 
  -8  10   4        3.25      -23.30    147.20 o 
  -7  10   4      324.30      370.54     94.84 o 
  -6  10   4       62.93      137.38    181.47 o 
  -5  10   4        7.63        6.53     81.68 o 
  -4  10   4      282.10      164.27     78.20 o 
  -3  10   4       95.99      -10.27     81.49 o 
  -2  10   4        2.07      -96.16     64.11 o 
  -1  10   4      154.59      167.45     66.43 o 
   0  10   4      253.18      260.70     63.50 o 
   1  10   4     3051.25     2770.69     93.17 o 
   2  10   4      384.52      324.03     52.38 o 
   3  10   4       50.43       57.81     45.78 o 
   4  10   4       15.12      292.18    226.24 o 
   5  10   4      152.49      321.63     75.93 o 
   6  10   4      127.74       94.69     90.80 o 
   7  10   4        9.77      383.87    144.21 o 
   8  10   4      783.60      751.64    187.97 o 
   9  10   4       39.45      459.12    226.76 o 
  10  10   4        7.27      -12.72     86.11 o 
  11  10   4      166.50       55.76    110.63 o 
  12  10   4       99.94      -11.53    118.21 o 
  13  10   4       11.41     -196.32    173.33 o 
  14  10   4      105.13      -93.37    236.27 o 
  15  10   4        4.24     -139.77    115.73 o 
  16  10   4       57.77      -66.45    115.97 o 
 -16  11   4      779.71      852.85    181.42 o 
 -15  11   4       47.43      -15.13    150.10 o 
 -14  11   4      594.01      344.03    192.86 o 
 -13  11   4       31.97      169.96    145.29 o 
 -12  11   4     1465.81     1204.48    289.42 o 
 -11  11   4      901.72      874.45    205.32 o 
 -10  11   4     2521.78     4040.50   1046.28 o 
  -9  11   4        9.19       74.38    130.09 o 
  -8  11   4     1398.27     2504.13    424.68 o 
  -7  11   4      807.22      850.47    180.30 o 
  -6  11   4    14725.13    15875.82    300.32 o 
  -5  11   4       27.28       38.72     77.34 o 
  -4  11   4      134.21      177.15     87.95 o 
  -3  11   4      317.72      203.77     81.40 o 
  -2  11   4     9205.35     9284.51    396.94 o 
  -1  11   4      353.15      357.13     85.56 o 
   0  11   4      556.09      681.15     90.68 o 
   1  11   4     3787.03     3796.29    123.20 o 
   2  11   4     6444.32     6545.49    182.02 o 
   3  11   4       17.02      -21.13     59.18 o 
   4  11   4     1586.56     1504.50    107.32 o 
   5  11   4     6021.92     6024.90    177.56 o 
   6  11   4     4514.69     4379.25    304.34 o 
   7  11   4      207.48      210.19    123.33 o 
   8  11   4     1234.57     1233.51    167.69 o 
   9  11   4        8.71      -72.63    124.32 o 
  10  11   4       75.82       44.93    100.75 o 
  11  11   4     1958.09     1734.20    151.36 o 
  12  11   4     1577.67     1391.15    204.65 o 
  13  11   4      483.59      294.56    118.39 o 
  14  11   4       18.26       71.67    117.96 o 
  15  11   4      684.61      605.75    137.53 o 
  16  11   4      256.18      197.48    128.27 o 
 -16  12   4      386.29      513.70    179.70 o 
 -15  12   4      151.75       46.77    141.80 o 
 -14  12   4     3101.13     3217.74    294.73 o 
 -13  12   4      117.17       14.27    182.00 o 
 -12  12   4     3181.79     3391.45    281.47 o 
 -11  12   4      256.35      265.59    215.82 o 
 -10  12   4     1849.56     2016.73    223.56 o 
  -9  12   4       90.61      139.50    133.19 o 
  -8  12   4    16137.25    19149.48   3221.38 o 
  -7  12   4       76.40      286.05    170.09 o 
  -6  12   4      445.41      882.71    275.10 o 
  -5  12   4       50.04       38.45     80.34 o 
  -4  12   4    21294.05    21958.61    551.20 o 
  -3  12   4     1042.58      904.72     96.71 o 
  -2  12   4      186.87       19.85     82.58 o 
  -1  12   4     1373.10     1530.66    111.42 o 
   0  12   4    20550.46    21369.13    323.38 o 
   1  12   4       29.10      -95.53     63.68 o 
   2  12   4     5536.00     5307.47    145.26 o 
   3  12   4     6850.72     6561.93    193.47 o 
   4  12   4     8402.41     8296.41    384.87 o 
   5  12   4      249.72      898.02    471.40 o 
   6  12   4     7398.43     6975.85    372.73 o 
   7  12   4     6153.76     6226.76    592.76 o 
   8  12   4       43.10      271.18    236.71 o 
   9  12   4     1137.02     1251.51    178.93 o 
  10  12   4     2622.47     2625.06    210.27 o 
  11  12   4      952.12      878.87    120.76 o 
  12  12   4       66.22     -104.96     94.86 o 
  13  12   4     2319.70     1935.75    170.61 o 
  14  12   4      857.03      535.24    240.95 o 
  15  12   4      201.35      192.34    134.27 o 
 -15  13   4       31.57     -172.86    179.09 o 
 -14  13   4      228.90       62.03    140.93 o 
 -13  13   4      304.25      129.94    250.63 o 
 -12  13   4     2116.14     2194.41    254.23 o 
 -11  13   4      281.38       24.86    265.55 o 
 -10  13   4     2151.23     2532.15    230.21 o 
  -9  13   4        0.66      -41.77    216.81 o 
  -8  13   4      856.13     1256.35    316.27 o 
  -7  13   4      456.74      648.49    157.63 o 
  -6  13   4    12865.09    12615.49    413.16 o 
  -5  13   4      787.69      752.39    104.47 o 
  -4  13   4      492.07      413.53     96.43 o 
  -3  13   4       56.42      -12.31     88.28 o 
  -2  13   4    11143.17    11680.16    259.89 o 
  -1  13   4     1266.53     1108.08    103.95 o 
   0  13   4     4380.73     4710.82    169.95 o 
   1  13   4      318.86      301.57     68.26 o 
   2  13   4     5549.94     5140.35    146.08 o 
   3  13   4      445.09      638.95    102.08 o 
   4  13   4     5162.55     4819.04    173.78 o 
   5  13   4     2865.32     3434.84    532.98 o 
   6  13   4     1117.64     2319.92    541.18 o 
   7  13   4       68.27      244.66    183.00 o 
   8  13   4     1388.90     1335.52    182.05 o 
   9  13   4     2676.41     2538.46    208.78 o 
  10  13   4        4.59      -86.67    150.18 o 
  11  13   4      671.53      795.65    224.77 o 
  12  13   4     1572.79     1482.07    157.47 o 
  13  13   4      502.90      365.09    148.88 o 
  14  13   4      145.84       20.27    227.30 o 
  15  13   4      584.51      275.85    251.45 o 
 -15  14   4      181.59       20.85    178.03 o 
 -14  14   4       33.03     -230.02    265.55 o 
 -13  14   4      222.04      185.67    155.89 o 
 -12  14   4        8.28     -226.82    169.27 o 
 -11  14   4      114.34      -55.77    265.55 o 
 -10  14   4       14.05       35.80    169.08 o 
  -9  14   4      188.77       30.30    142.44 o 
  -8  14   4        1.60      711.45    613.64 o 
  -7  14   4     1000.81     1229.07    263.56 o 
  -6  14   4        9.56     -161.12    220.79 o 
  -5  14   4      968.16      951.84    107.72 o 
  -4  14   4      681.51      688.99    113.60 o 
  -3  14   4      314.16      324.07     91.53 o 
  -2  14   4        7.90      -66.44     85.58 o 
  -1  14   4     2262.94     2036.45    133.09 o 
   0  14   4      142.39       58.24     74.68 o 
   1  14   4      458.47      441.74     94.54 o 
   2  14   4      248.10      238.81     80.19 o 
   3  14   4       21.25      269.04    109.12 o 
   4  14   4      198.78      245.48     93.02 o 
   5  14   4       43.38      417.85    154.75 o 
   6  14   4      236.36      219.87     88.79 o 
   7  14   4      381.83      596.04    205.87 o 
   8  14   4       15.32      483.31    322.24 o 
   9  14   4       89.50       92.36    127.90 o 
  10  14   4       88.48      119.51    132.06 o 
  11  14   4       11.10     -149.12    126.13 o 
  12  14   4       67.54      -94.03    138.20 o 
  13  14   4       85.18      -62.26    109.85 o 
  14  14   4       22.48       60.92    109.44 o 
 -14  15   4      525.07      351.71    297.37 o 
 -13  15   4       34.52     -164.95    288.42 o 
 -12  15   4      931.57      750.49    207.37 o 
 -11  15   4      262.90      283.86    161.00 o 
 -10  15   4     1515.75     1752.91    214.70 o 
  -9  15   4       33.42      -24.36    130.56 o 
  -8  15   4     1222.07     1204.17    176.09 o 
  -7  15   4       27.10      139.78    122.25 o 
  -6  15   4     5143.13     6029.42    301.50 o 
  -5  15   4     2176.86     2168.09    184.24 o 
  -4  15   4        8.86      -28.31    159.30 o 
  -3  15   4     3520.77     3620.89    173.88 o 
  -2  15   4     1859.04     1883.41    160.88 o 
  -1  15   4      606.82      406.01     97.11 o 
   0  15   4      863.98      685.81     85.90 o 
   1  15   4     1368.92     1353.84    187.83 o 
   2  15   4     4301.70     4142.41    176.49 o 
   3  15   4      417.30      428.59     96.53 o 
   4  15   4      771.11      834.18    103.51 o 
   5  15   4      821.67      983.89    112.05 o 
   6  15   4     1315.91     1313.65    215.82 o 
   7  15   4     1432.17     1299.13    410.75 o 
   8  15   4      890.35      909.46    148.26 o 
   9  15   4      650.94      613.13    169.34 o 
  10  15   4      260.34      227.48    126.00 o 
  11  15   4      356.93      309.52    171.53 o 
  12  15   4      814.36      589.11    184.64 o 
  13  15   4      124.52       45.72    141.58 o 
 -13  16   4       83.10     -339.43    485.35 o 
 -12  16   4     3133.91     3237.31    312.95 o 
 -11  16   4      263.71      172.12    154.78 o 
 -10  16   4     1896.59     2297.26    519.16 o 
  -9  16   4        1.93      -85.26    122.67 o 
  -8  16   4     4569.39     5919.61    750.89 o 
  -7  16   4       65.25     -101.67    124.26 o 
  -6  16   4     1458.65     1508.59    184.62 o 
  -5  16   4       55.34       -1.85    117.56 o 
  -4  16   4     4472.89     4838.08    266.53 o 
  -3  16   4      219.57      111.59     87.36 o 
  -2  16   4     1803.96     1780.60    139.27 o 
  -1  16   4     1846.66     1757.25    122.05 o 
   0  16   4    11247.19    11279.28    447.88 o 
   1  16   4      488.05      334.77     98.78 o 
   2  16   4     3267.56     3191.25    169.54 o 
   3  16   4     1340.41     1352.52    122.91 o 
   4  16   4     3065.19     3286.44    218.38 o 
   5  16   4       25.15      133.33     88.70 o 
   6  16   4     2896.54     3026.70    440.59 o 
   7  16   4     2617.78     3381.91    672.32 o 
   8  16   4      364.71      598.20    226.76 o 
   9  16   4     1525.37     1104.05    210.85 o 
  10  16   4     1728.05     1610.62    240.68 o 
  11  16   4     1652.44     1684.12    209.48 o 
  12  16   4        8.95      -17.57    139.01 o 
  13  16   4      564.74      376.02    117.12 o 
 -13  17   4      245.04      -92.58    320.25 o 
 -12  17   4     1136.36      999.46    378.93 o 
 -11  17   4      144.87      105.78    177.03 o 
 -10  17   4     1903.25     2429.66    422.69 o 
  -9  17   4        1.48     -165.95    146.98 o 
  -8  17   4     1053.80     1117.10    191.80 o 
  -7  17   4      312.01      200.08    121.34 o 
  -6  17   4     2244.96     1968.68    212.50 o 
  -5  17   4      179.84       23.07    138.55 o 
  -4  17   4       20.72       -0.68    115.37 o 
  -3  17   4      100.89      -47.48    127.55 o 
  -2  17   4     6330.54     6285.91    378.42 o 
  -1  17   4      277.74      304.24     84.21 o 
   0  17   4     1897.24     2063.49    147.54 o 
   1  17   4      475.08      616.95    106.43 o 
   2  17   4     2050.60     1985.31    162.73 o 
   3  17   4      946.30      979.62    115.58 o 
   4  17   4     2340.20     2210.04    146.88 o 
   5  17   4     2182.49     1997.82    195.12 o 
   6  17   4      140.88      156.94    126.65 o 
   7  17   4      144.71      128.00    148.12 o 
   8  17   4     1329.31     1781.43    214.46 o 
   9  17   4     1381.54     1823.79    421.69 o 
  10  17   4        6.86      -80.80    112.70 o 
  11  17   4      259.30      242.45    146.44 o 
  12  17   4      561.89      444.98    164.40 o 
 -12  18   4       30.01     -348.16    424.68 o 
 -11  18   4      151.40       15.56    330.19 o 
 -10  18   4      155.91       93.15    144.33 o 
  -9  18   4      411.64      188.51    163.14 o 
  -8  18   4       53.81      101.54    143.08 o 
  -7  18   4       50.32      134.32    136.10 o 
  -6  18   4       54.43      -38.63    104.05 o 
  -5  18   4      300.64      742.42    344.12 o 
  -4  18   4       47.81      -48.76    107.22 o 
  -3  18   4      148.44      -22.37    123.47 o 
  -2  18   4        6.25      -51.15     73.22 o 
  -1  18   4      317.07      385.99    140.63 o 
   0  18   4       13.64       36.36     81.57 o 
   1  18   4      647.55      730.61    121.06 o 
   2  18   4      338.68      289.85    106.98 o 
   3  18   4      198.20      174.32     93.93 o 
   4  18   4      144.91      143.50    137.44 o 
   5  18   4      415.01      520.29    155.15 o 
   6  18   4        5.92      -48.22    101.79 o 
   7  18   4       15.63      122.52    129.01 o 
   8  18   4      118.70      338.43    355.06 o 
   9  18   4      195.21       20.04    129.32 o 
  10  18   4       99.93       19.16    159.52 o 
  11  18   4       50.05      -49.16    173.05 o 
 -11  19   4      276.59      120.52    235.71 o 
 -10  19   4      961.81     1043.57    235.43 o 
  -9  19   4       17.61       -0.15    178.73 o 
  -8  19   4      266.25      323.04    155.66 o 
  -7  19   4      116.26      -60.51    121.97 o 
  -6  19   4     2106.18     2401.44    232.86 o 
  -5  19   4        4.88     -135.77    134.81 o 
  -4  19   4        3.60       94.06    132.20 o 
  -3  19   4      445.42      369.20    124.00 o 
  -2  19   4     1792.94     2061.40    195.36 o 
  -1  19   4       29.12       42.65     89.71 o 
   0  19   4      186.18       62.22    101.89 o 
   1  19   4      658.00      619.27    104.77 o 
   2  19   4     1595.09     2099.22    589.03 o 
   3  19   4      520.11      274.44    111.65 o 
   4  19   4      324.43      251.63    128.06 o 
   5  19   4      333.35      305.50    154.01 o 
   6  19   4     1046.04     1006.51    167.18 o 
   7  19   4      494.56      271.25    160.18 o 
   8  19   4      399.01      243.12    161.73 o 
   9  19   4      230.47      317.62    149.55 o 
  10  19   4      161.42        8.04    159.26 o 
 -10  20   4      393.39      434.17    267.54 o 
  -9  20   4        6.52      -67.81    190.96 o 
  -8  20   4     2374.42     2768.99    555.96 o 
  -7  20   4        4.57      -23.02    145.21 o 
  -6  20   4      358.69      342.41    147.66 o 
  -5  20   4      108.78        0.86    148.38 o 
  -4  20   4     4241.06     4721.68    283.20 o 
  -3  20   4       93.21       66.64    106.90 o 
  -2  20   4       42.01       35.09    100.38 o 
  -1  20   4      248.48      116.62    112.35 o 
   0  20   4     4375.01     4650.81    213.43 o 
   1  20   4        2.92     -107.36     97.99 o 
   2  20   4     1096.26     1195.61    134.25 o 
   3  20   4      897.31      775.26    120.72 o 
   4  20   4     1196.27     1391.05    179.69 o 
   5  20   4       11.17      -13.59    111.39 o 
   6  20   4      892.12      852.35    169.13 o 
   7  20   4      736.11      739.52    166.24 o 
   8  20   4      276.21      326.97    172.93 o 
   9  20   4      179.77      278.78    167.36 o 
  -8  21   4       83.12        2.74    153.89 o 
  -7  21   4       73.49      -95.95    140.51 o 
  -6  21   4     2638.06     2790.36    315.28 o 
  -5  21   4       59.20      -73.38    150.96 o 
  -4  21   4       40.20      -59.37    115.54 o 
  -3  21   4        1.21      -72.39    110.22 o 
  -2  21   4     2094.79     1935.83    202.49 o 
  -1  21   4      479.68      592.81    150.18 o 
   0  21   4      293.44      452.58    153.23 o 
   1  21   4       18.73      -42.87     98.40 o 
   2  21   4      953.18      721.24    114.62 o 
   3  21   4      221.17      203.51    144.36 o 
   4  21   4     1134.11     1068.16    174.60 o 
   5  21   4      897.12      850.36    154.84 o 
   6  21   4       77.78       42.83    156.71 o 
   7  21   4        6.35        1.19    122.47 o 
   8  21   4      544.68      701.08    284.44 o 
  -6  22   4        0.21      -68.39    111.09 o 
  -5  22   4      194.14      133.37    161.90 o 
  -4  22   4       72.64        3.20    122.54 o 
  -3  22   4      210.63      380.82    140.45 o 
  -2  22   4       83.97       88.07    144.16 o 
  -1  22   4      281.59      281.04    201.90 o 
   0  22   4        9.99      -25.32     96.15 o 
   1  22   4      608.91      518.21    129.03 o 
   2  22   4      116.86      -14.92     91.96 o 
   3  22   4        1.93       52.83    136.87 o 
   4  22   4       43.34      -36.32    117.45 o 
   5  22   4      114.95      126.16    132.20 o 
   6  22   4       48.56      -35.97    126.56 o 
  -4  23   4        1.03       30.00    126.17 o 
  -3  23   4      456.83     4296.71   2967.77 o 
  -2  23   4      824.01      757.31    161.54 o 
  -1  23   4      107.77       67.61    143.13 o 
   0  23   4        4.46      -52.90    131.65 o 
   1  23   4      606.55      737.33    151.91 o 
   2  23   4      333.55      360.03    228.75 o 
   3  23   4      112.13      117.63    141.31 o 
 -18   1   5        0.54      300.73    207.86 o 
 -17   1   5      929.48      931.63    133.41 o 
 -16   1   5      434.80      518.36    104.47 o 
 -15   1   5      309.20      494.54    101.35 o 
 -14   1   5       57.09       70.38     60.15 o 
 -13   1   5     6794.26     6393.94    156.37 o 
 -12   1   5       21.06       14.61     62.49 o 
 -11   1   5      271.81      196.47     76.99 o 
 -10   1   5       81.35       -7.05     51.44 o 
  -9   1   5    18157.64    17376.94    476.31 o 
  -8   1   5        0.22       -3.95     54.99 o 
  -7   1   5     4012.76     3320.24    127.47 o 
  -6   1   5     1209.92     1269.55     86.71 o 
  -5   1   5    14422.11    13784.98    204.24 o 
  -4   1   5       19.21      -81.84     64.89 o 
  -3   1   5    19606.30    20951.18    224.83 o 
  -2   1   5     5435.51     4987.56    124.39 o 
  -1   1   5     5436.83     5368.06    133.53 o 
   0   1   5     1375.58     1158.46     56.30 o 
   1   1   5    16769.31    16848.20    499.56 o 
   2   1   5     6654.86     6774.69    142.52 o 
   3   1   5       55.78       44.06     57.85 o 
   4   1   5     2366.79     2144.76     72.78 o 
   5   1   5    10193.51    10019.49    281.83 o 
   6   1   5     1065.43      903.00     50.16 o 
   7   1   5      613.47      432.18     68.48 o 
   8   1   5     5079.14     4919.33    150.07 o 
   9   1   5     3660.56     3833.30    144.20 o 
  10   1   5       11.54      -82.95     72.18 o 
  11   1   5     2420.94     2368.10    131.29 o 
  12   1   5     2554.26     2502.67    163.55 o 
  13   1   5      152.90      131.84    136.20 o 
  14   1   5      221.14      187.48    170.07 o 
  15   1   5      307.42      284.29    172.06 o 
  16   1   5     1161.76      834.41    161.04 o 
  17   1   5        0.08      -59.43    129.52 o 
 -18   2   5      353.71      570.51    338.15 o 
 -17   2   5      910.33     1049.43    146.15 o 
 -16   2   5        3.20      156.85    103.05 o 
 -15   2   5     5211.89     5420.82    200.97 o 
 -14   2   5       89.29       66.16     71.86 o 
 -13   2   5      663.13      679.12     83.98 o 
 -12   2   5      169.01      133.44     66.40 o 
 -11   2   5    22476.68    20638.75    351.84 o 
 -10   2   5       34.43       37.14     67.33 o 
  -9   2   5     3570.61     3283.80    131.24 o 
  -8   2   5      452.61      426.78     74.21 o 
  -7   2   5    11337.27    10024.87    191.39 o 
  -6   2   5      208.69      310.50    144.18 o 
  -5   2   5     7675.87     6986.17    100.42 o 
  -4   2   5     4362.60     4226.91     88.27 o 
  -3   2   5    24877.19    24142.36    374.27 o 
  -2   2   5      114.59       66.77     42.61 o 
  -1   2   5    39108.69    39360.20    480.52 o 
   0   2   5    10456.31     9745.20    134.31 o 
   1   2   5     1564.80     1562.22     59.66 o 
   2   2   5     3409.35     3375.86    165.37 o 
   3   2   5    37228.37    37885.57    386.81 o 
   4   2   5     6438.50     6551.64    120.22 o 
   5   2   5      169.42       36.23     63.58 o 
   6   2   5     6458.92     6090.01    127.08 o 
   7   2   5     9278.05     8914.22    186.68 o 
   8   2   5     1202.55     1169.42     85.59 o 
   9   2   5     4114.17     4006.86    167.67 o 
  10   2   5    14673.32    15733.77    378.98 o 
  11   2   5     1102.41     1170.60    126.19 o 
  12   2   5      964.61     1364.79    150.56 o 
  13   2   5      676.65      650.71    122.91 o 
  14   2   5     2842.31     3090.55    251.06 o 
  15   2   5       22.91     -139.27    145.53 o 
  16   2   5      435.07      197.43    141.28 o 
  17   2   5      177.27      -14.71    152.56 o 
 -18   3   5        0.09      193.04    156.61 o 
 -17   3   5      856.51      971.17    134.20 o 
 -16   3   5       64.44      211.50    139.40 o 
 -15   3   5      532.13      606.55    114.59 o 
 -14   3   5       15.45       85.16     69.01 o 
 -13   3   5     8582.85     8609.54    229.21 o 
 -12   3   5       54.46        9.27     59.74 o 
 -11   3   5      449.59      650.52    204.89 o 
 -10   3   5       54.41       -3.38     55.12 o 
  -9   3   5     7571.05     7081.89    159.54 o 
  -8   3   5      449.88      391.64     67.08 o 
  -7   3   5     2412.14     2162.58    100.54 o 
  -6   3   5      161.87      100.52     71.76 o 
  -5   3   5    17730.80    18461.16    242.71 o 
  -4   3   5       20.03      -81.60     54.40 o 
  -3   3   5    22345.06    21487.13    305.36 o 
  -2   3   5     2554.53     2455.00    117.11 o 
  -1   3   5     3632.30     3526.54    130.67 o 
   0   3   5        7.40      -60.66     40.44 o 
   1   3   5    26971.37    24881.17    509.25 o 
   2   3   5     2883.87     2650.48     99.94 o 
   3   3   5        7.96       23.85     47.92 o 
   4   3   5    10698.11    10497.45    150.30 o 
   5   3   5    12784.51    13259.39    228.56 o 
   6   3   5     6176.84     6060.89    202.09 o 
   7   3   5      284.46      212.00     63.03 o 
   8   3   5     4732.70     4726.80    128.07 o 
   9   3   5     3759.55     3792.01    127.30 o 
  10   3   5      547.65      392.17    107.95 o 
  11   3   5     2075.88     2050.37    149.97 o 
  12   3   5     2844.52     3310.65    200.96 o 
  13   3   5       13.13      -66.91    109.44 o 
  14   3   5      178.75      113.42    118.26 o 
  15   3   5      190.91       39.73    131.41 o 
  16   3   5      917.25      577.10    166.49 o 
  17   3   5       23.68      -83.32    151.83 o 
 -18   4   5       85.53      389.08    117.51 o 
 -17   4   5        0.60      129.37    151.45 o 
 -16   4   5      175.88      315.57    122.43 o 
 -15   4   5       96.99      439.14    169.14 o 
 -14   4   5        3.96       98.04     90.24 o 
 -13   4   5       36.23      586.63    447.55 o 
 -12   4   5     3562.81     3372.51    131.95 o 
 -11   4   5        0.49       49.52     67.04 o 
 -10   4   5      297.35      254.05     77.12 o 
  -9   4   5        0.34        7.94     61.74 o 
  -8   4   5      494.15      494.61     71.05 o 
  -7   4   5      123.62       62.01     76.94 o 
  -6   4   5     3702.26     3645.85    118.74 o 
  -5   4   5       76.84       56.22     51.52 o 
  -4   4   5      293.20      168.70     67.41 o 
  -3   4   5      149.98      115.29     70.47 o 
  -2   4   5       19.69       34.26     58.67 o 
  -1   4   5     1846.43     1886.02    136.51 o 
   0   4   5     2609.91     2806.44     91.44 o 
   1   4   5       78.26      150.17     46.23 o 
   2   4   5      580.66      493.64    127.14 o 
   3   4   5      284.07      171.77     64.51 o 
   4   4   5     1125.04     1554.16     98.06 o 
   5   4   5       16.70       61.00     51.83 o 
   6   4   5       42.32      129.92     60.90 o 
   7   4   5      293.95      323.98     62.38 o 
   8   4   5      126.87      114.74     63.82 o 
   9   4   5      920.89      664.93     82.29 o 
  10   4   5      157.71       92.61    107.09 o 
  11   4   5       60.14      -38.64    100.06 o 
  12   4   5       39.51      -60.25     97.83 o 
  13   4   5      297.93      307.18     96.26 o 
  14   4   5      177.14      -20.04    105.27 o 
  15   4   5        0.24       12.11     91.89 o 
  16   4   5       24.85      -85.69    111.81 o 
  17   4   5        4.46      -74.84    124.69 o 
 -17   5   5     1296.15     1424.05    144.70 o 
 -16   5   5      574.43      623.73    178.36 o 
 -15   5   5      683.89      783.90    129.98 o 
 -14   5   5      121.96       53.91    126.63 o 
 -13   5   5     4049.15     4337.14    203.29 o 
 -12   5   5       39.56      -16.91     76.00 o 
 -11   5   5      158.26      400.37    139.38 o 
 -10   5   5      691.79      595.32     69.44 o 
  -9   5   5    11269.86    10592.82    348.42 o 
  -8   5   5        0.89      -17.07     69.82 o 
  -7   5   5     5093.02     4909.31    131.33 o 
  -6   5   5      379.11      360.54    149.21 o 
  -5   5   5     9855.43     9715.89    308.26 o 
  -4   5   5     3261.51     3312.83    145.12 o 
  -3   5   5     5612.89     5057.63    227.69 o 
  -2   5   5    11282.44    10855.52    373.93 o 
  -1   5   5       46.34      131.51     97.38 o 
   0   5   5     1522.69     1432.96     93.76 o 
   1   5   5    22211.76    22203.40    224.65 o 
   2   5   5      344.46      239.60     57.41 o 
   3   5   5      519.03      682.81     89.26 o 
   4   5   5     1044.61      962.77     45.25 o 
   5   5   5    11951.61    12291.87    165.90 o 
   6   5   5        7.32      -83.36     55.57 o 
   7   5   5      382.85      438.02     65.06 o 
   8   5   5    10903.73    10630.12    392.43 o 
   9   5   5      956.32     1204.22    113.06 o 
  10   5   5     1247.16     1069.97    129.77 o 
  11   5   5     1122.95     1114.26    146.26 o 
  12   5   5     1907.12     1924.44    156.82 o 
  13   5   5      631.73      444.54    117.19 o 
  14   5   5      172.70      -15.01    118.87 o 
  15   5   5      247.01      181.41    110.79 o 
  16   5   5      661.21      564.70    156.75 o 
  17   5   5       17.29       68.69    152.93 o 
 -17   6   5      797.53     1126.13    295.91 o 
 -16   6   5       21.68      172.17    108.24 o 
 -15   6   5     6891.45     7053.32    276.17 o 
 -14   6   5      340.99      344.41    107.63 o 
 -13   6   5      254.29      233.97    119.31 o 
 -12   6   5        1.12      -16.38     83.63 o 
 -11   6   5     9134.46     8910.11    217.40 o 
 -10   6   5       66.80       58.32     64.01 o 
  -9   6   5     2847.18     2797.39    117.50 o 
  -8   6   5      130.13      102.45     77.44 o 
  -7   6   5    22562.06    23117.58    304.77 o 
  -6   6   5       38.56       41.71     66.48 o 
  -5   6   5     7276.68     6811.18    190.81 o 
  -4   6   5      108.34      -12.46     61.94 o 
  -3   6   5     3998.56     3621.16    145.49 o 
  -2   6   5     4933.15     4921.25    276.58 o 
  -1   6   5    44477.86    43195.68    405.83 o 
   0   6   5    11373.13    11466.12    283.93 o 
   1   6   5     4303.48     4411.87    132.79 o 
   2   6   5     3659.71     3687.54     92.58 o 
   3   6   5    20011.41    19482.19    448.13 o 
   4   6   5     5549.58     6420.93    555.77 o 
   5   6   5     1481.79     1659.37     71.23 o 
   6   6   5    12281.74    13055.13    502.30 o 
   7   6   5    13666.37    14763.75    452.77 o 
   8   6   5      800.50      729.26     97.21 o 
   9   6   5     1848.79     1901.67    126.08 o 
  10   6   5     7883.05     7849.86    226.81 o 
  11   6   5      687.37      668.91    134.45 o 
  12   6   5        9.19       77.65     94.72 o 
  13   6   5     1179.55     1038.07    139.52 o 
  14   6   5     2534.82     2409.11    182.42 o 
  15   6   5       81.04      -19.29    119.66 o 
  16   6   5      714.58      708.21    150.05 o 
  17   6   5      169.95      150.83    140.23 o 
 -17   7   5     1022.04     1403.07    202.71 o 
 -16   7   5       99.12      170.11    111.96 o 
 -15   7   5      158.21      383.54    130.36 o 
 -14   7   5      166.72      195.01    120.04 o 
 -13   7   5     6220.63     6698.01    256.76 o 
 -12   7   5       69.52       80.69     97.45 o 
 -11   7   5       10.62      118.37    138.55 o 
 -10   7   5       26.77      -43.85     90.04 o 
  -9   7   5     5778.06     6081.51    217.34 o 
  -8   7   5       27.80       27.95     72.43 o 
  -7   7   5     2279.97     2219.11    134.94 o 
  -6   7   5      239.19      167.85     70.50 o 
  -5   7   5     9591.67     9821.93    197.93 o 
  -4   7   5      578.38      528.68     90.31 o 
  -3   7   5     9628.56     9170.85    208.38 o 
  -2   7   5      787.97      912.95    137.83 o 
  -1   7   5     1072.81     1035.10    153.96 o 
   0   7   5       99.21       89.87     77.66 o 
   1   7   5    18371.22    18466.51    619.46 o 
   2   7   5    12499.27    14957.58    926.49 o 
   3   7   5        8.49      392.27    307.19 o 
   4   7   5     2351.53     2705.18    154.55 o 
   5   7   5     9971.03     9319.79   1079.87 o 
   6   7   5     4339.09     4848.45    177.12 o 
   7   7   5     3190.75     3284.45    133.84 o 
   8   7   5     7088.24     7544.77    198.89 o 
   9   7   5     1274.28     1263.24    110.02 o 
  10   7   5      515.24      416.90     90.38 o 
  11   7   5     1385.02     1558.81    149.20 o 
  12   7   5     2807.26     2616.35    168.15 o 
  13   7   5       30.97       29.46    104.58 o 
  14   7   5       21.67       61.40     90.16 o 
  15   7   5      296.92       90.66    110.23 o 
  16   7   5      537.00      371.02    137.32 o 
 -17   8   5       14.60      371.40    400.81 o 
 -16   8   5       79.47      431.82    231.73 o 
 -15   8   5        6.93      122.87    253.61 o 
 -14   8   5      198.61      313.99    184.99 o 
 -13   8   5        0.82      158.39    118.35 o 
 -12   8   5     1462.23     1279.40    169.13 o 
 -11   8   5        5.99      454.17    580.82 o 
 -10   8   5      232.25      167.05     92.50 o 
  -9   8   5       43.19      -39.80    141.23 o 
  -8   8   5      284.28      257.13     77.49 o 
  -7   8   5       43.70       33.85     87.29 o 
  -6   8   5     1611.95     1880.66    109.36 o 
  -5   8   5      111.39      161.57     80.90 o 
  -4   8   5     2393.04     2607.85    112.93 o 
  -3   8   5      258.88      189.66     97.02 o 
  -2   8   5      468.21      464.88     92.61 o 
  -1   8   5       68.55       54.24     68.08 o 
   0   8   5        0.31      209.12    179.63 o 
   1   8   5     2118.32     2317.22    254.55 o 
   2   8   5     1387.02     1594.70     84.47 o 
   3   8   5       30.11      607.13    262.99 o 
   4   8   5      394.46      503.36    200.90 o 
   5   8   5     1135.60     1470.00    387.89 o 
   6   8   5       10.27      209.25    173.85 o 
   7   8   5       63.72       80.74     77.36 o 
   8   8   5      611.56      694.09     99.72 o 
   9   8   5      475.97      379.00    103.17 o 
  10   8   5       16.68       16.81     80.94 o 
  11   8   5      253.65      181.40     94.74 o 
  12   8   5        0.38      -52.68    111.84 o 
  13   8   5      607.58      389.91    110.75 o 
  14   8   5        2.48      117.25    100.16 o 
  15   8   5      178.50      -91.43    112.39 o 
  16   8   5        5.43      -22.31     95.29 o 
 -16   9   5       12.92      214.72    261.57 o 
 -15   9   5      129.72       92.72    153.16 o 
 -14   9   5        3.00       96.10    132.28 o 
 -13   9   5     3528.47     3356.81    241.73 o 
 -12   9   5      133.63      -39.85    118.34 o 
 -11   9   5      223.00     1393.03    922.95 o 
 -10   9   5      975.37     1536.75    510.21 o 
  -9   9   5     5017.71     4998.99    191.09 o 
  -8   9   5       28.12       93.20    102.61 o 
  -7   9   5     3366.35     3311.72    206.48 o 
  -6   9   5      268.89      263.36     87.60 o 
  -5   9   5     6165.07     6187.67    166.64 o 
  -4   9   5       58.81       28.73     88.43 o 
  -3   9   5     9677.70     9487.86    193.24 o 
  -2   9   5      793.42      744.35     86.42 o 
  -1   9   5     2832.02     2885.47    132.01 o 
   0   9   5     4152.58     4730.76    238.79 o 
   1   9   5     7125.37     7041.87    233.86 o 
   2   9   5      539.54      412.93     65.93 o 
   3   9   5      677.49      616.57     73.30 o 
   4   9   5     3822.73     4209.27    119.23 o 
   5   9   5     7100.64     5749.73    669.23 o 
   6   9   5      522.24      633.24    166.09 o 
   7   9   5      535.19      601.24    123.06 o 
   8   9   5      713.09      744.73     93.87 o 
   9   9   5      978.34      996.20    105.92 o 
  10   9   5       16.36      -13.46     85.46 o 
  11   9   5       31.54      -55.42     91.22 o 
  12   9   5     2824.18     2654.70    170.99 o 
  13   9   5      196.57      192.40     98.98 o 
  14   9   5      360.35      273.07    113.76 o 
  15   9   5       59.85      -32.16     85.30 o 
  16   9   5      407.16      452.76    137.97 o 
 -16  10   5       87.77      336.10    283.45 o 
 -15  10   5     3694.71     3425.96    696.19 o 
 -14  10   5      102.91       29.43    124.97 o 
 -13  10   5      129.31      186.57    128.29 o 
 -12  10   5       98.51        5.53    167.27 o 
 -11  10   5    11250.63    11432.27   1003.51 o 
 -10  10   5      135.04      242.20    263.56 o 
  -9  10   5     2095.58     2047.86    249.63 o 
  -8  10   5      625.38      669.80    115.03 o 
  -7  10   5    16005.82    17325.90    329.05 o 
  -6  10   5      132.35       88.87     85.80 o 
  -5  10   5    12859.67    14018.53    268.21 o 
  -4  10   5     2292.58     2229.72    118.86 o 
  -3  10   5    10661.63    10178.14    203.56 o 
  -2  10   5      222.93      232.75     63.48 o 
  -1  10   5    14931.48    15517.97    410.56 o 
   0  10   5     3203.60     3240.69    122.02 o 
   1  10   5     2162.60     2049.13    104.79 o 
   2  10   5     2538.74     2676.91    148.73 o 
   3  10   5    17796.43    18720.74    482.05 o 
   4  10   5     2292.79     3928.27    877.97 o 
   5  10   5     1194.35     1624.17    160.11 o 
   6  10   5     3493.74     3869.05    217.45 o 
   7  10   5     6460.58     7011.82    279.58 o 
   8  10   5      288.72      428.45    140.48 o 
   9  10   5      168.50       88.34     99.38 o 
  10  10   5     4186.94     4115.59    195.23 o 
  11  10   5      840.86      736.66    111.71 o 
  12  10   5      158.29      236.61    131.34 o 
  13  10   5     1256.31     1219.61    192.14 o 
  14  10   5     2113.89     2349.51    229.92 o 
  15  10   5       12.55       73.97    123.19 o 
 -16  11   5      174.79      269.92    181.38 o 
 -15  11   5       30.74      239.96    188.97 o 
 -14  11   5      268.37      428.09    166.31 o 
 -13  11   5     2539.63     2851.49    250.99 o 
 -12  11   5       86.29      -91.48    170.99 o 
 -11  11   5      211.19      303.34    145.67 o 
 -10  11   5      115.50      111.53    141.60 o 
  -9  11   5     6004.78     6082.86    299.99 o 
  -8  11   5       39.67     -120.94     80.63 o 
  -7  11   5     3182.84     3868.29    334.15 o 
  -6  11   5      366.74      558.57    118.53 o 
  -5  11   5     8807.71     8834.17    233.87 o 
  -4  11   5       50.26      -60.49     69.08 o 
  -3  11   5     5178.94     5696.08    165.12 o 
  -2  11   5      797.52      813.84     91.21 o 
  -1  11   5     2883.21     3021.16    151.50 o 
   0  11   5      742.94      743.16     83.88 o 
   1  11   5    12063.02    12953.49    197.43 o 
   2  11   5     4137.22     4750.36    168.25 o 
   3  11   5      435.28      536.80     79.19 o 
   4  11   5      223.88      395.86    112.99 o 
   5  11   5     5933.08     6834.62   1056.22 o 
   6  11   5     1513.56     4875.34    318.26 o 
   7  11   5     1389.34     1460.96    170.99 o 
   8  11   5     5828.57     5757.96    543.03 o 
   9  11   5      698.47      604.43    214.83 o 
  10  11   5        1.98      -64.77     77.06 o 
  11  11   5      575.94      618.34    110.84 o 
  12  11   5     1089.45      998.96    141.57 o 
  13  11   5        1.74      -20.19    123.56 o 
  14  11   5      184.10      169.67    152.63 o 
  15  11   5      157.54        6.34    120.34 o 
 -15  12   5       12.04      172.77    155.62 o 
 -14  12   5       12.47     -237.05    170.41 o 
 -13  12   5        9.73     -107.74    148.59 o 
 -12  12   5      199.21       16.85    183.21 o 
 -11  12   5        9.80      -74.95    127.09 o 
 -10  12   5     2112.24     1811.27    221.83 o 
  -9  12   5        3.03      -79.56    228.75 o 
  -8  12   5     1023.62     1117.35    173.01 o 
  -7  12   5       58.60      -24.44     90.72 o 
  -6  12   5      345.21      362.91     98.49 o 
  -5  12   5      129.73      243.39     98.37 o 
  -4  12   5      146.83      250.42     92.14 o 
  -3  12   5       13.81       -1.19     87.48 o 
  -2  12   5      181.41      197.17     78.46 o 
  -1  12   5      399.03      447.85     78.31 o 
   0  12   5      167.59      304.91     78.89 o 
   1  12   5      149.92      149.75     60.93 o 
   2  12   5     1850.48     2052.44     93.56 o 
   3  12   5      402.39      246.70     89.62 o 
   4  12   5      321.96      391.86    169.08 o 
   5  12   5       30.92      266.17    113.53 o 
   6  12   5       76.98      198.28    137.25 o 
   7  12   5      481.29     1736.55   1002.52 o 
   8  12   5        1.61      -29.39     93.19 o 
   9  12   5        0.88      104.38    121.37 o 
  10  12   5        8.67      -48.42     85.39 o 
  11  12   5       48.10      -41.69    100.83 o 
  12  12   5       42.13       59.47    129.35 o 
  13  12   5      161.54       44.80    124.33 o 
  14  12   5        0.10      -12.02    126.31 o 
 -15  13   5       33.16      -45.56    132.46 o 
 -14  13   5       19.51      -60.71    137.64 o 
 -13  13   5     1559.13     1479.39    244.49 o 
 -12  13   5      205.32       55.51    171.44 o 
 -11  13   5      201.85       41.57    254.61 o 
 -10  13   5     1281.68     1311.78    227.50 o 
  -9  13   5     2500.19     2606.53    227.02 o 
  -8  13   5     2123.70     2206.90    262.56 o 
  -7  13   5     1341.52     1293.82    187.99 o 
  -6  13   5      250.49      558.87    141.10 o 
  -5  13   5     2690.54     3003.19    165.79 o 
  -4  13   5       35.78       33.67     97.49 o 
  -3  13   5     3632.34     3608.11    166.76 o 
  -2  13   5     1612.96     1688.72    129.31 o 
  -1  13   5     2402.42     2519.89    147.21 o 
   0  13   5     1965.45     1791.06    122.81 o 
   1  13   5     1797.69     1846.81    107.69 o 
   2  13   5      154.80      226.34     87.20 o 
   3  13   5        4.22      -64.14     74.89 o 
   4  13   5     3636.23     3299.00    329.20 o 
   5  13   5     3572.99     3583.77    216.98 o 
   6  13   5      166.25      178.37    135.25 o 
   7  13   5      546.97      425.04    118.47 o 
   8  13   5      904.34      919.87    155.38 o 
   9  13   5      923.66      906.11    161.73 o 
  10  13   5        2.27     -116.62    102.69 o 
  11  13   5       50.36      115.16    102.05 o 
  12  13   5     1369.69     1350.50    166.88 o 
  13  13   5       86.51       83.66    122.33 o 
  14  13   5      297.45      378.47    144.60 o 
 -14  14   5      106.07      151.19    201.19 o 
 -13  14   5      139.16      132.37    252.62 o 
 -12  14   5       17.98     -310.42    258.59 o 
 -11  14   5     6020.65     6251.20    368.98 o 
 -10  14   5       40.98       -3.64    248.64 o 
  -9  14   5      494.18      512.47    307.32 o 
  -8  14   5       71.73      122.38    141.74 o 
  -7  14   5     5059.29     5890.26    369.98 o 
  -6  14   5      834.85      761.91    183.98 o 
  -5  14   5    10086.88    10455.34    275.39 o 
  -4  14   5     2268.14     2192.86    158.67 o 
  -3  14   5     5581.92     5756.87    208.23 o 
  -2  14   5        7.00      -15.83     74.66 o 
  -1  14   5     5370.32     5804.91    201.38 o 
   0  14   5      953.51      772.24     90.73 o 
   1  14   5       54.24      -65.55     72.92 o 
   2  14   5     3036.98     3051.15    157.91 o 
   3  14   5    11360.85    10951.44    329.91 o 
   4  14   5      737.44      610.12    132.41 o 
   5  14   5       61.33      -11.50    125.31 o 
   6  14   5     3448.37     3534.67    314.28 o 
   7  14   5     1514.49     1444.26    251.62 o 
   8  14   5      595.30      312.24    184.99 o 
   9  14   5     1621.90     1736.31    193.39 o 
  10  14   5     1993.01     1875.46    434.62 o 
  11  14   5     1099.90      704.54    163.10 o 
  12  14   5       66.82       -7.72    105.40 o 
  13  14   5      210.18      164.00    150.89 o 
 -13  15   5     1532.91     1273.71    303.34 o 
 -12  15   5        0.89     -304.34    202.89 o 
 -11  15   5       21.01     -271.02    339.15 o 
 -10  15   5       88.27     -129.29    208.86 o 
  -9  15   5     3323.03     3949.70    278.23 o 
  -8  15   5      383.86      170.01    181.01 o 
  -7  15   5      249.17       90.65    162.88 o 
  -6  15   5      202.56      213.59    160.11 o 
  -5  15   5     1143.87     1029.16    159.68 o 
  -4  15   5      125.63       77.78     84.27 o 
  -3  15   5     6712.95     7245.29    238.50 o 
  -2  15   5        8.14     -123.61     82.41 o 
  -1  15   5     1286.71     1231.15    121.89 o 
   0  15   5        5.96       49.99     71.88 o 
   1  15   5     8097.85     8624.20    253.96 o 
   2  15   5     2243.77     2336.95    149.05 o 
   3  15   5      145.60      102.77    109.90 o 
   4  15   5      730.20      762.02    186.98 o 
   5  15   5     1365.67     1347.52    233.72 o 
   6  15   5     1605.41     1722.59    194.89 o 
   7  15   5      959.43     1260.13    175.82 o 
   8  15   5     1480.61     1380.62    172.16 o 
   9  15   5      436.35      392.07    143.30 o 
  10  15   5       65.51      -78.36    149.79 o 
  11  15   5      469.61      361.35    152.02 o 
  12  15   5     1230.13      936.29    134.11 o 
  13  15   5       48.29        9.91    104.75 o 
 -13  16   5        0.30        9.95    165.10 o 
 -12  16   5      769.88      320.92    468.44 o 
 -11  16   5       76.49      -39.11    149.44 o 
 -10  16   5       83.33     -119.92    154.24 o 
  -9  16   5       14.99     -189.63    126.42 o 
  -8  16   5       69.97      -36.80    127.57 o 
  -7  16   5        0.60      -42.66    115.18 o 
  -6  16   5      385.80      450.30    132.46 o 
  -5  16   5        2.90      -19.62    132.28 o 
  -4  16   5       80.28      -22.66     78.14 o 
  -3  16   5      101.49      -51.41     98.45 o 
  -2  16   5      498.97      477.24    101.93 o 
  -1  16   5      673.64      672.69    111.17 o 
   0  16   5       33.55      486.64    115.73 o 
   1  16   5       31.53      143.73     95.63 o 
   2  16   5      239.76      217.81     95.90 o 
   3  16   5       49.86       -3.05    113.54 o 
   4  16   5     1188.50     1414.41    183.22 o 
   5  16   5      565.52      911.41    406.78 o 
   6  16   5        7.79      -76.26    112.77 o 
   7  16   5       45.52      -14.85    146.70 o 
   8  16   5        3.79        5.82    208.86 o 
   9  16   5       44.60      123.82    152.41 o 
  10  16   5       58.71      -68.51    126.82 o 
  11  16   5       72.99      -15.79    124.63 o 
  12  16   5       19.06        7.06     90.69 o 
 -12  17   5       16.74     -451.33    313.29 o 
 -11  17   5      153.52      -83.59    369.98 o 
 -10  17   5      328.06      169.66    334.17 o 
  -9  17   5     1302.13     1599.60    227.93 o 
  -8  17   5      546.12      558.88    176.31 o 
  -7  17   5      238.01      263.59    155.03 o 
  -6  17   5       65.79       97.18    116.36 o 
  -5  17   5      706.67      638.30    146.59 o 
  -4  17   5       88.11      -18.45    131.28 o 
  -3  17   5     2231.01     2275.94    155.16 o 
  -2  17   5       71.81      -20.05     96.18 o 
  -1  17   5     1337.66     1404.31    141.59 o 
   0  17   5     1666.46     1705.57    166.70 o 
   1  17   5     2000.26     1843.53    147.77 o 
   2  17   5      201.03      259.80    108.86 o 
   3  17   5      358.28      386.79    131.90 o 
   4  17   5      676.48      729.09    147.68 o 
   5  17   5     1540.20     1454.63    176.80 o 
   6  17   5        1.61     -156.96    196.92 o 
   7  17   5      136.08      121.10    131.12 o 
   8  17   5     1325.66     1572.83    199.59 o 
   9  17   5      478.33      365.53    135.37 o 
  10  17   5        0.16      -24.21    115.18 o 
  11  17   5        8.18     -149.18    127.94 o 
 -11  18   5     2230.20     2274.79    385.89 o 
 -10  18   5        8.06     -333.22    425.67 o 
  -9  18   5      462.11      160.24    185.98 o 
  -8  18   5      171.34       46.90    153.14 o 
  -7  18   5     3764.11     4602.10    304.15 o 
  -6  18   5       77.16      103.43    221.79 o 
  -5  18   5     2253.94     2544.35    230.66 o 
  -4  18   5      310.97      238.64    128.03 o 
  -3  18   5     1109.06      998.07    154.43 o 
  -2  18   5      116.10        7.71     98.25 o 
  -1  18   5     4812.41     4956.10    212.31 o 
   0  18   5      467.57      500.10    118.05 o 
   1  18   5      129.55      133.63    106.47 o 
   2  18   5     1102.61     1117.07    175.11 o 
   3  18   5     3403.52     3552.20    276.49 o 
   4  18   5      607.62      622.31    134.18 o 
   5  18   5       21.78      -13.98    101.24 o 
   6  18   5     1534.83     1489.19    297.37 o 
   7  18   5     1520.25     1987.57    227.74 o 
   8  18   5       51.24      -69.70    131.98 o 
   9  18   5      381.27      413.52    175.31 o 
  10  18   5     1039.16     1361.48    214.98 o 
 -10  19   5       87.23     -380.85    397.82 o 
  -9  19   5     2064.81     2273.02    387.88 o 
  -8  19   5      234.02      -22.13    304.34 o 
  -7  19   5      545.02      616.27    198.91 o 
  -6  19   5      104.60       15.38    130.10 o 
  -5  19   5     1050.91     1278.62    167.92 o 
  -4  19   5        3.18     -125.74    103.43 o 
  -3  19   5     2058.52     2007.62    193.39 o 
  -2  19   5      206.35      175.83    126.17 o 
  -1  19   5      427.38      434.99    121.25 o 
   0  19   5      101.19      122.88     87.75 o 
   1  19   5     2400.72     2203.78    312.29 o 
   2  19   5     1032.06     1027.82    151.20 o 
   3  19   5      219.76      218.10    143.28 o 
   4  19   5      217.44      262.37    461.48 o 
   5  19   5     1169.71     1180.34    191.68 o 
   6  19   5      401.72      475.19    150.61 o 
   7  19   5      290.17      199.10    142.95 o 
   8  19   5      444.91      403.45    153.84 o 
   9  19   5      106.61       64.71    141.41 o 
  -9  20   5       21.73      -20.31    282.46 o 
  -8  20   5       49.12      -21.32    178.03 o 
  -7  20   5       68.75      -30.50    118.47 o 
  -6  20   5       72.83       50.87    158.47 o 
  -5  20   5        2.60       19.01    146.57 o 
  -4  20   5       52.00       32.28    140.98 o 
  -3  20   5       11.48     -133.71    103.40 o 
  -2  20   5      332.89      443.87    128.64 o 
  -1  20   5       78.46      -41.60    106.34 o 
   0  20   5      275.69      451.87    105.81 o 
   1  20   5       89.64      236.23    142.13 o 
   2  20   5      454.44      512.08    295.38 o 
   3  20   5      235.22      102.63    123.27 o 
   4  20   5      210.72      100.10    122.16 o 
   5  20   5      446.77      430.03    141.77 o 
   6  20   5        5.31       14.92    126.56 o 
   7  20   5       57.91       -4.02    133.27 o 
   8  20   5      129.11      -67.78    151.59 o 
  -7  21   5      238.22      298.49    180.02 o 
  -6  21   5      156.39       35.15    134.68 o 
  -5  21   5      672.97      807.63    184.88 o 
  -4  21   5      187.11      192.94    234.72 o 
  -3  21   5      566.06      593.22    153.89 o 
  -2  21   5       43.44       46.76    106.87 o 
  -1  21   5      417.61      388.67    123.75 o 
   0  21   5      481.26      601.72    155.44 o 
   1  21   5      444.96      728.63    309.31 o 
   2  21   5       35.12      -25.84     97.69 o 
   3  21   5      164.35      109.93    143.28 o 
   4  21   5      392.55      502.69    146.70 o 
   5  21   5      845.80      871.69    155.19 o 
   6  21   5        8.59      -78.57    144.87 o 
  -4  22   5      206.70      199.43    140.11 o 
  -3  22   5      889.94      790.69    151.90 o 
  -2  22   5       42.54        5.85    145.57 o 
  -1  22   5     1522.92     1589.57    208.27 o 
   0  22   5      342.17      348.10    181.01 o 
   1  22   5      200.49      123.55    126.31 o 
   2  22   5      181.58      196.32    145.85 o 
   3  22   5     1019.47     1045.61    185.09 o 
   4  22   5      107.17       93.20    134.27 o 
 -17   0   6       57.56      648.45    228.75 o 
 -16   0   6      584.02      790.07    163.64 o 
 -15   0   6      116.14      181.95    146.97 o 
 -14   0   6     6749.50     5965.01    321.54 o 
 -13   0   6       70.25       16.67     80.02 o 
 -12   0   6    13629.22    13174.79    310.20 o 
 -11   0   6        5.37       -3.43     99.84 o 
 -10   0   6     1436.72     1415.03    139.06 o 
  -9   0   6      165.84      111.06     89.98 o 
  -8   0   6    27599.60    27490.73    479.57 o 
  -7   0   6      740.86      517.46    110.40 o 
  -6   0   6        0.30       28.84     71.73 o 
  -5   0   6      886.50     1017.37    150.18 o 
  -4   0   6    28501.17    26600.66    399.89 o 
  -3   0   6     3337.72     3411.55    152.81 o 
  -2   0   6      473.14      358.57    170.31 o 
  -1   0   6    10511.52    10708.80    435.87 o 
   0   0   6    29664.67    25475.34   2362.08 o 
   1   0   6       28.44      -37.88     70.79 o 
   2   0   6    17712.32    19069.84    911.02 o 
   3   0   6     4988.54     4638.24    145.43 o 
   4   0   6     5919.47     5861.67    207.29 o 
   5   0   6        6.82      -45.97     99.41 o 
   6   0   6     8387.32     8389.38    265.91 o 
   7   0   6     9259.03     9459.37    405.78 o 
   8   0   6       15.26      -73.86     80.58 o 
   9   0   6     1916.34     3125.36   1299.89 o 
  10   0   6     4957.69     4916.01    242.68 o 
  11   0   6     2712.70     2735.58    415.73 o 
  12   0   6      394.27      389.87    254.61 o 
  13   0   6     5520.38     5239.35    407.77 o 
  14   0   6      186.83      -53.71    226.76 o 
  15   0   6      204.40       15.91    175.04 o 
  16   0   6       18.03     -186.98    220.79 o 
 -17   1   6       41.83       89.12     86.36 o 
 -16   1   6     1775.31     1712.83    131.63 o 
 -15   1   6        0.02       53.53     81.38 o 
 -14   1   6     1683.45     2555.11    116.30 o 
 -13   1   6      199.36      154.18     62.23 o 
 -12   1   6     1525.54     1919.96    247.20 o 
 -11   1   6       20.26      -20.33     76.47 o 
 -10   1   6     8788.66     8183.48    286.53 o 
  -9   1   6      647.01      549.73     82.77 o 
  -8   1   6     1835.32     1710.49    105.47 o 
  -7   1   6       90.45       39.32     54.43 o 
  -6   1   6    13570.90    12163.59    353.14 o 
  -5   1   6     2066.79     1890.93     61.77 o 
  -4   1   6      717.01      713.41     54.61 o 
  -3   1   6      738.90      644.64     56.02 o 
  -2   1   6    31683.02    31266.95    323.34 o 
  -1   1   6      802.70      789.99    148.56 o 
   0   1   6     5338.92     5370.95    243.50 o 
   1   1   6     7473.15     8237.58    516.40 o 
   2   1   6      352.22      430.54    105.65 o 
   3   1   6       93.88       58.77     46.26 o 
   4   1   6     3078.21     2694.55     80.87 o 
   5   1   6     4820.03     4783.90    149.09 o 
   6   1   6     2393.73     2216.05    110.56 o 
   7   1   6      860.10      821.72     92.96 o 
   8   1   6     1422.53     1509.24    110.36 o 
   9   1   6     2869.01     4202.49    732.12 o 
  10   1   6        5.12       53.86     79.99 o 
  11   1   6     2960.85     2562.78    327.65 o 
  12   1   6     1225.64      927.52    128.23 o 
  13   1   6      247.96      137.95    129.96 o 
  14   1   6       24.22      -27.02    162.87 o 
  15   1   6     1497.51     1376.78    188.33 o 
  16   1   6        7.16      -46.98    141.34 o 
 -17   2   6       50.01      121.76    116.17 o 
 -16   2   6        0.56      540.32    528.11 o 
 -15   2   6        1.57       16.28     68.43 o 
 -14   2   6        3.10      164.16     67.90 o 
 -13   2   6       40.57      131.70     86.58 o 
 -12   2   6       15.43      233.26    111.01 o 
 -11   2   6      374.80      418.27     71.06 o 
 -10   2   6       10.69      -41.98     88.14 o 
  -9   2   6      136.87      -81.78     71.27 o 
  -8   2   6       31.85     -112.90     82.40 o 
  -7   2   6       38.55      -25.73     72.14 o 
  -6   2   6        0.00      -12.19     65.98 o 
  -5   2   6      849.53      865.11     52.50 o 
  -4   2   6        7.44      -73.54     53.71 o 
  -3   2   6      423.37      488.85     49.46 o 
  -2   2   6      616.86      494.35     71.92 o 
  -1   2   6        0.65      108.91     50.50 o 
   0   2   6      363.10      427.42     53.10 o 
   1   2   6      255.51      218.83     69.95 o 
   2   2   6      262.19      232.61     65.81 o 
   3   2   6      278.64      269.63     60.54 o 
   4   2   6       26.09       46.47     53.58 o 
   5   2   6      328.08      385.78     56.86 o 
   6   2   6       38.92        0.31     66.87 o 
   7   2   6        0.43      -91.63     61.08 o 
   8   2   6       16.82      -39.00     73.78 o 
   9   2   6       42.21     1610.67    767.72 o 
  10   2   6      196.55      359.37     94.21 o 
  11   2   6        1.55     -108.60    114.99 o 
  12   2   6       56.25      -43.24    102.83 o 
  13   2   6        5.32     -168.55    112.37 o 
  14   2   6        1.37     -106.42    161.75 o 
  15   2   6        2.11     -246.46    182.00 o 
  16   2   6       24.68      -22.69    117.14 o 
 -17   3   6       30.96      216.15    173.78 o 
 -16   3   6     1425.53     1571.00    157.33 o 
 -15   3   6       69.17       59.53     90.80 o 
 -14   3   6     1451.05     2098.25    137.33 o 
 -13   3   6      316.86      414.21     66.60 o 
 -12   3   6     2964.48     2997.79    131.56 o 
 -11   3   6      141.12      101.61     62.75 o 
 -10   3   6     5798.25     5418.02    153.54 o 
  -9   3   6      474.66      330.74     74.45 o 
  -8   3   6       32.91       71.09     73.03 o 
  -7   3   6      756.40      606.08     78.62 o 
  -6   3   6     9343.21     8197.11    249.21 o 
  -5   3   6       20.32       83.50     68.62 o 
  -4   3   6       63.20     1370.53    675.91 o 
  -3   3   6     6336.90     6243.14    131.92 o 
  -2   3   6    17749.19    17035.30    268.58 o 
  -1   3   6      899.99     1055.62    132.89 o 
   0   3   6     6043.18     5889.15    143.88 o 
   1   3   6     8626.08     8330.38    315.10 o 
   2   3   6     1368.09     1092.64     74.53 o 
   3   3   6      968.35      955.44     64.39 o 
   4   3   6     2762.16     2568.14     87.88 o 
   5   3   6     4806.47     4836.97    115.05 o 
   6   3   6       91.73      123.16     56.33 o 
   7   3   6     1683.59     1545.30    106.49 o 
   8   3   6     2266.82     2361.39    126.99 o 
   9   3   6     1578.57     1663.58    149.44 o 
  10   3   6      104.83      120.18     95.10 o 
  11   3   6     1691.88     1877.55    148.85 o 
  12   3   6     1328.26     1222.65    138.42 o 
  13   3   6      554.36      409.48    131.34 o 
  14   3   6        2.28     -188.51    125.68 o 
  15   3   6     1003.31      959.76    189.71 o 
  16   3   6       35.70      -76.76    136.88 o 
 -17   4   6      103.31      356.94    153.52 o 
 -16   4   6      681.50      849.28    157.08 o 
 -15   4   6      113.87      360.96    122.30 o 
 -14   4   6     6972.58     5422.56    603.88 o 
 -13   4   6       32.43       18.15     68.95 o 
 -12   4   6     5242.02     4962.82    161.56 o 
 -11   4   6        0.09      -81.76     63.40 o 
 -10   4   6      899.72      892.64     89.85 o 
  -9   4   6      299.55      227.57     90.28 o 
  -8   4   6    22397.24    21054.54    570.19 o 
  -7   4   6      291.56      198.67     68.16 o 
  -6   4   6      144.28      197.24     61.40 o 
  -5   4   6     1896.02     1835.77    116.71 o 
  -4   4   6    21208.57    19554.87    833.08 o 
  -3   4   6     2096.15     2224.39    114.63 o 
  -2   4   6     2279.23     2197.22     90.55 o 
  -1   4   6     5838.28     5559.44    112.35 o 
   0   4   6    20277.61    21391.58   1133.66 o 
   1   4   6      862.52      952.27     76.43 o 
   2   4   6    11625.83    11152.26    385.02 o 
   3   4   6    14675.63    14909.83    530.17 o 
   4   4   6     4033.65     4112.20    267.87 o 
   5   4   6     1320.29     1322.72     86.52 o 
   6   4   6     9399.73     9195.39    164.31 o 
   7   4   6     7893.44     7764.42    186.88 o 
   8   4   6      105.71       43.45     67.06 o 
   9   4   6     1167.35     1362.91    136.90 o 
  10   4   6     4072.49     3979.51    192.83 o 
  11   4   6     4932.42     4879.94    396.79 o 
  12   4   6      207.08      179.20    105.75 o 
  13   4   6     3714.06     3804.32    202.95 o 
  14   4   6      239.75      203.62    109.93 o 
  15   4   6       36.17      -88.90    119.53 o 
  16   4   6       58.22      -44.67    121.66 o 
 -17   5   6       71.63      124.99    100.26 o 
 -16   5   6     2868.18     2959.84    196.56 o 
 -15   5   6        9.18      154.38    107.65 o 
 -14   5   6      898.47     1668.76    243.30 o 
 -13   5   6      320.16      326.44     89.04 o 
 -12   5   6     1137.02     1150.21     98.51 o 
 -11   5   6      310.34      226.78     80.94 o 
 -10   5   6     6303.39     6347.24    217.21 o 
  -9   5   6      322.24      277.88     72.45 o 
  -8   5   6     1325.38     1158.04     99.66 o 
  -7   5   6      408.90      357.81     69.56 o 
  -6   5   6    11868.11    11505.35    249.00 o 
  -5   5   6     2414.64     2256.93    123.99 o 
  -4   5   6     1116.09     1072.15    139.72 o 
  -3   5   6      190.04      134.78     68.97 o 
  -2   5   6    15082.67    15210.21    251.17 o 
  -1   5   6      107.65      245.04    149.65 o 
   0   5   6     9943.44     8988.32    395.63 o 
   1   5   6     5214.59     4951.30    253.65 o 
   2   5   6     4075.54     4785.19   1465.49 o 
   3   5   6       91.75      922.03    427.81 o 
   4   5   6     3775.16     3459.69    108.33 o 
   5   5   6     9878.25     9742.04    168.21 o 
   6   5   6      268.16      242.73     64.99 o 
   7   5   6     1412.11     1490.13     91.37 o 
   8   5   6     3283.99     3127.07    171.09 o 
   9   5   6     6872.37     7216.68    249.64 o 
  10   5   6       66.53      131.55    112.78 o 
  11   5   6     1616.75     1668.39    151.75 o 
  12   5   6      784.10      621.50    118.09 o 
  13   5   6      286.83      265.28    122.37 o 
  14   5   6      200.55       -5.09    102.12 o 
  15   5   6     1466.41     1081.64    142.80 o 
  16   5   6        4.10     -151.92    127.45 o 
 -17   6   6       26.25      192.58    111.50 o 
 -16   6   6        9.89      280.08    110.62 o 
 -15   6   6      260.21      333.73    114.46 o 
 -14   6   6       51.15       37.58     93.17 o 
 -13   6   6       11.88      -13.34    113.13 o 
 -12   6   6        5.50     1001.45    405.69 o 
 -11   6   6       45.69       19.71     66.34 o 
 -10   6   6      116.28      134.46     68.10 o 
  -9   6   6      158.73       55.76     89.86 o 
  -8   6   6       35.83       21.56     64.07 o 
  -7   6   6      222.42      162.24     74.46 o 
  -6   6   6        3.08      -60.84     82.46 o 
  -5   6   6      319.14      282.41     86.24 o 
  -4   6   6        1.83      -32.19     85.33 o 
  -3   6   6        8.80       88.73     70.72 o 
  -2   6   6      175.39      211.20     86.48 o 
  -1   6   6      263.59      674.27    279.89 o 
   0   6   6      112.87      204.52    104.19 o 
   1   6   6       29.41       54.00     64.10 o 
   2   6   6      353.51      243.12     71.49 o 
   3   6   6       88.03      710.30    297.78 o 
   4   6   6     1008.88     1339.36    149.49 o 
   5   6   6      354.82      292.62     63.48 o 
   6   6   6      128.62      232.68     94.87 o 
   7   6   6       59.79       25.23     60.25 o 
   8   6   6      173.24      116.53     92.24 o 
   9   6   6        4.01       62.34    110.49 o 
  10   6   6       69.93      108.23    108.92 o 
  11   6   6       19.39       64.74     99.76 o 
  12   6   6       26.55       12.87     96.00 o 
  13   6   6       16.34        9.58    124.15 o 
  14   6   6        0.64      -70.41     96.07 o 
  15   6   6       27.54       38.35    103.65 o 
  16   6   6       19.54        9.19    117.52 o 
 -16   7   6     1296.78     1274.79    159.46 o 
 -15   7   6      325.55      436.65    132.41 o 
 -14   7   6     1729.81     1978.72    248.38 o 
 -13   7   6        5.04       27.57     93.22 o 
 -12   7   6     2007.19     1779.79    192.14 o 
 -11   7   6        0.96      -21.63     82.97 o 
 -10   7   6     4133.68     3751.53    205.57 o 
  -9   7   6      508.32      422.49     91.58 o 
  -8   7   6       16.45      -40.51    103.37 o 
  -7   7   6      356.02      477.02     85.24 o 
  -6   7   6     9065.21     9258.27    243.07 o 
  -5   7   6       44.07       49.29     98.41 o 
  -4   7   6        2.26       21.29     97.66 o 
  -3   7   6     1111.38     1052.10    127.56 o 
  -2   7   6    13685.73    14163.56    522.06 o 
  -1   7   6       93.80       14.42     70.75 o 
   0   7   6     3041.56     2694.31    125.72 o 
   1   7   6     8182.91     8022.15    414.93 o 
   2   7   6     3762.31     3713.36    115.99 o 
   3   7   6     1045.25     1131.78    114.55 o 
   4   7   6     4758.38     4690.84    125.36 o 
   5   7   6     2180.21     2496.00    194.23 o 
   6   7   6     1016.96     1085.22     80.10 o 
   7   7   6     1582.30     1656.10    109.91 o 
   8   7   6     2295.42     2237.57    129.81 o 
   9   7   6     1297.65     1264.76    142.96 o 
  10   7   6      565.29      480.07    111.56 o 
  11   7   6      721.82      673.83    120.02 o 
  12   7   6        4.54      -17.32    119.09 o 
  13   7   6      333.98      292.40    112.09 o 
  14   7   6      285.80      324.96    114.72 o 
  15   7   6      949.83      918.58    150.12 o 
  16   7   6      136.77       99.51    128.29 o 
 -16   8   6      540.52      892.18    170.20 o 
 -15   8   6       92.34      267.63    125.09 o 
 -14   8   6     2657.05     2900.15    250.25 o 
 -13   8   6        5.14       45.07    131.28 o 
 -12   8   6     5969.16     6736.38    322.06 o 
 -11   8   6       13.58       32.22    122.47 o 
 -10   8   6     2351.87     2407.22    134.10 o 
  -9   8   6       76.78      151.80     74.45 o 
  -8   8   6    13368.00    13084.51    383.56 o 
  -7   8   6      700.71      670.55     87.30 o 
  -6   8   6       50.27      -48.55     70.02 o 
  -5   8   6     2052.48     1879.67    111.62 o 
  -4   8   6    19020.10    19771.76    859.83 o 
  -3   8   6      493.27      486.54    102.96 o 
  -2   8   6     1623.89     1461.53    116.13 o 
  -1   8   6     3992.28     3616.96    153.49 o 
   0   8   6    11732.39    13058.40    473.01 o 
   1   8   6        0.12      -33.05     93.60 o 
   2   8   6     7708.59     7773.06    278.08 o 
   3   8   6    11135.12    12949.98    373.48 o 
   4   8   6     2034.37     2408.34    315.41 o 
   5   8   6     1438.02     1444.69    155.61 o 
   6   8   6     3861.46     3840.38    144.10 o 
   7   8   6     2414.82     2469.87    129.43 o 
   8   8   6     1596.64     1431.17    112.27 o 
   9   8   6     1670.90     1964.21    161.37 o 
  10   8   6     2221.40     2019.21    155.00 o 
  11   8   6     2830.94     2778.43    186.84 o 
  12   8   6      208.20      364.31    114.92 o 
  13   8   6     2477.74     2452.91    190.30 o 
  14   8   6      167.01       87.77    110.95 o 
  15   8   6       29.64      -17.69     98.28 o 
 -16   9   6     1527.46     1706.46    263.56 o 
 -15   9   6        3.95      -45.92    276.49 o 
 -14   9   6     1043.19     1048.72    179.23 o 
 -13   9   6      184.87      129.08    120.10 o 
 -12   9   6     2120.29     1904.05    296.38 o 
 -11   9   6      159.39      295.29    140.73 o 
 -10   9   6     4396.45     4105.44    249.58 o 
  -9   9   6      947.42      853.09     92.62 o 
  -8   9   6        1.32      -48.54     83.46 o 
  -7   9   6      122.27      166.68     78.41 o 
  -6   9   6    14222.68    15221.23    274.03 o 
  -5   9   6      166.77      227.20     82.48 o 
  -4   9   6       26.76       21.51     63.93 o 
  -3   9   6     1804.56     1856.49    138.65 o 
  -2   9   6     9461.11     9751.29    238.25 o 
  -1   9   6     1365.48     1196.59    109.45 o 
   0   9   6     2363.71     2233.56    132.06 o 
   1   9   6     2578.98     2774.27    370.25 o 
   2   9   6     1698.68     2068.66    646.55 o 
   3   9   6      904.05     1354.46    318.78 o 
   4   9   6     7694.73     8221.93    214.43 o 
   5   9   6     5487.49     5978.70    272.51 o 
   6   9   6       95.23      105.41    104.05 o 
   7   9   6      252.59      253.01     83.69 o 
   8   9   6     3295.71     3305.79    163.36 o 
   9   9   6     2023.68     1841.17    144.99 o 
  10   9   6      101.64      171.91    120.57 o 
  11   9   6     1740.78     1686.47    156.10 o 
  12   9   6      219.55       87.74    100.43 o 
  13   9   6      336.09      219.46    100.62 o 
  14   9   6      342.76      409.95    135.65 o 
  15   9   6     1416.98     1451.04    185.26 o 
 -15  10   6      114.28      219.28    258.59 o 
 -14  10   6       19.98      -12.20    115.27 o 
 -13  10   6        1.80      -95.38    197.92 o 
 -12  10   6       12.10      149.42    127.00 o 
 -11  10   6       67.77       43.70    139.05 o 
 -10  10   6      107.07      101.27    142.04 o 
  -9  10   6     1407.62     1339.45    139.49 o 
  -8  10   6       36.00       87.78     83.06 o 
  -7  10   6      115.22      104.92     80.99 o 
  -6  10   6      148.34       40.08     97.04 o 
  -5  10   6        1.58       45.07     73.98 o 
  -4  10   6      240.62      260.23     81.13 o 
  -3  10   6      251.27      243.81    104.22 o 
  -2  10   6       64.87       56.39     81.22 o 
  -1  10   6       28.35        6.89     83.80 o 
   0  10   6        8.11      182.55    165.39 o 
   1  10   6     1381.90     1231.41    103.82 o 
   2  10   6      695.42      687.68     97.35 o 
   3  10   6      110.64      115.31     87.46 o 
   4  10   6      841.31     1121.05    340.14 o 
   5  10   6      387.87     2381.60   1436.15 o 
   6  10   6       18.69       -1.40    103.63 o 
   7  10   6      120.42      115.54    108.19 o 
   8  10   6       36.58       41.33     86.16 o 
   9  10   6      173.38      191.02    100.63 o 
  10  10   6       96.50       14.44    145.16 o 
  11  10   6      103.63       93.31    119.16 o 
  12  10   6       43.87      -52.41    147.78 o 
  13  10   6      101.37       58.83    124.74 o 
  14  10   6        2.19       66.81    154.62 o 
  15  10   6        6.89      -76.06    127.69 o 
 -15  11   6        8.10       55.04    271.52 o 
 -14  11   6      919.31      998.03    174.34 o 
 -13  11   6       34.91       73.89    125.83 o 
 -12  11   6     1134.90     1066.51    176.72 o 
 -11  11   6      189.79       86.98    127.61 o 
 -10  11   6     3853.86     3621.91    306.32 o 
  -9  11   6      169.83      181.15    144.90 o 
  -8  11   6      242.27      163.40     96.11 o 
  -7  11   6     1344.18     1331.75    117.69 o 
  -6  11   6     4885.52     5158.37    178.05 o 
  -5  11   6      947.46      839.63     95.85 o 
  -4  11   6      156.98      190.02     92.98 o 
  -3  11   6     1248.80     1260.97    155.90 o 
  -2  11   6     6344.64     6757.00    181.32 o 
  -1  11   6       69.69      -91.23     76.95 o 
   0  11   6      680.33      668.71    108.81 o 
   1  11   6     4659.77     4906.46    154.96 o 
   2  11   6     4686.34     4857.74    180.81 o 
   3  11   6     1612.47     1681.93    119.28 o 
   4  11   6     1588.58     1513.71    155.62 o 
   5  11   6      803.67      892.52    160.12 o 
   6  11   6      508.56      478.28    136.50 o 
   7  11   6       71.18      254.71    130.63 o 
   8  11   6     1560.85     1349.89    129.07 o 
   9  11   6      441.00      464.34    150.23 o 
  10  11   6      150.18      166.27    126.12 o 
  11  11   6     1414.73     1150.32    176.36 o 
  12  11   6      386.29      270.29    145.27 o 
  13  11   6      357.33      374.37    134.81 o 
  14  11   6       12.20       79.20    135.46 o 
 -15  12   6       93.08      173.31    249.63 o 
 -14  12   6     1464.63     1788.92    238.50 o 
 -13  12   6        0.05      -23.35    138.43 o 
 -12  12   6     3825.04     3852.20    273.50 o 
 -11  12   6       37.38       67.69    134.68 o 
 -10  12   6     1197.11     1148.33    197.22 o 
  -9  12   6      134.64      197.41    156.71 o 
  -8  12   6     6550.40     7141.52    450.54 o 
  -7  12   6      535.97      408.25    111.92 o 
  -6  12   6       45.72      -23.13     94.79 o 
  -5  12   6     1329.33     1364.63    119.60 o 
  -4  12   6    13859.98    14983.51    365.48 o 
  -3  12   6      346.27      295.60     89.74 o 
  -2  12   6      947.95      929.93     94.20 o 
  -1  12   6     3557.52     3627.24    146.56 o 
   0  12   6     9190.89     9689.43    237.03 o 
   1  12   6      109.91       -3.59     60.55 o 
   2  12   6     3838.03     3977.23    144.70 o 
   3  12   6     4410.46     4448.44    241.58 o 
   4  12   6      509.46      475.61    125.88 o 
   5  12   6     1059.50     1049.19    146.98 o 
   6  12   6     1361.44     1242.58    145.76 o 
   7  12   6     2983.88     3312.79    592.76 o 
   8  12   6      376.82      485.89    253.61 o 
   9  12   6     1093.90     1051.59    171.91 o 
  10  12   6     2266.80     2321.14    219.71 o 
  11  12   6      339.47      403.50    144.24 o 
  12  12   6       23.38       36.45    129.96 o 
  13  12   6     1835.03     1601.46    206.94 o 
  14  12   6      155.24      109.51    302.35 o 
 -14  13   6      792.60      888.18    191.80 o 
 -13  13   6       29.42      193.19    183.97 o 
 -12  13   6      757.33      724.95    227.75 o 
 -11  13   6      544.50      218.02    153.84 o 
 -10  13   6     3078.60     3131.88    282.83 o 
  -9  13   6       79.14      -72.98    135.73 o 
  -8  13   6      330.23      187.61    138.01 o 
  -7  13   6      106.69     -174.40    160.12 o 
  -6  13   6     4542.52     4590.20    205.97 o 
  -5  13   6      788.40      664.74    112.57 o 
  -4  13   6      542.06      669.09    119.18 o 
  -3  13   6      656.83      777.75     99.30 o 
  -2  13   6     6825.20     7001.36    195.38 o 
  -1  13   6     1117.32     1068.81     99.70 o 
   0  13   6     3009.22     3362.35    142.36 o 
   1  13   6       73.29       33.07     60.09 o 
   2  13   6     2344.34     1963.51    168.75 o 
   3  13   6       55.09        3.98    127.30 o 
   4  13   6     1494.13     1799.43    294.39 o 
   5  13   6     3618.19     4047.51    337.16 o 
   6  13   6      140.62      236.46    135.68 o 
   7  13   6      315.50      200.90    125.18 o 
   8  13   6     1786.76     2035.07    206.29 o 
   9  13   6     1756.89     1820.32    205.03 o 
  10  13   6      421.82      493.70    124.31 o 
  11  13   6      480.01      537.99    192.94 o 
  12  13   6      323.36      262.93    129.89 o 
  13  13   6      172.02      -31.46    150.66 o 
 -13  14   6      335.57      191.55    170.54 o 
 -12  14   6        0.32     -101.49    126.12 o 
 -11  14   6       10.54       -4.95    197.92 o 
 -10  14   6       13.55     -207.43    152.17 o 
  -9  14   6      235.61      178.00    184.99 o 
  -8  14   6      231.86      173.59    157.14 o 
  -7  14   6      363.69      163.82    319.25 o 
  -6  14   6       37.42      -76.31     86.77 o 
  -5  14   6      480.64      546.19    107.90 o 
  -4  14   6       86.97      154.29    107.82 o 
  -3  14   6      665.72      697.12    122.48 o 
  -2  14   6      643.24      797.91    114.42 o 
  -1  14   6     1407.65     1241.00    130.88 o 
   0  14   6      221.61      196.97    105.96 o 
   1  14   6      183.17      148.33    137.25 o 
   2  14   6       24.48       43.69    108.89 o 
   3  14   6      313.96      255.42    118.97 o 
   4  14   6      101.64      181.30    119.46 o 
   5  14   6      200.08      232.86    121.76 o 
   6  14   6      282.65      541.55    231.73 o 
   7  14   6      370.24      346.75    136.35 o 
   8  14   6      194.01      193.82    149.10 o 
   9  14   6        7.55      163.36    148.56 o 
  10  14   6        0.14        2.32     96.26 o 
  11  14   6       56.86        0.66    221.79 o 
  12  14   6       24.12       80.44    133.39 o 
  13  14   6        0.11       96.30    280.47 o 
 -13  15   6      150.59     -223.01    382.91 o 
 -12  15   6      500.56      507.46    194.27 o 
 -11  15   6      322.65      224.31    178.83 o 
 -10  15   6     2331.33     2613.40    268.09 o 
  -9  15   6        5.14     -141.87    159.26 o 
  -8  15   6      182.93        6.28    178.93 o 
  -7  15   6      137.12      104.01    148.19 o 
  -6  15   6     2229.85     1895.24    209.18 o 
  -5  15   6      144.10      101.42     97.98 o 
  -4  15   6        7.39      -94.32     87.07 o 
  -3  15   6     2544.94     2808.60    172.22 o 
  -2  15   6      799.73      761.22    113.71 o 
  -1  15   6       10.18     -115.57     84.27 o 
   0  15   6      835.10      733.81    115.36 o 
   1  15   6     2118.87     2083.58    189.71 o 
   2  15   6     2467.99     2311.73    216.81 o 
   3  15   6      564.37      550.18    133.87 o 
   4  15   6      904.77      921.76    141.72 o 
   5  15   6      407.26      542.65    199.91 o 
   6  15   6     1090.97     1185.96    180.97 o 
   7  15   6      386.80      345.01    198.91 o 
   8  15   6      709.84      783.42    198.91 o 
   9  15   6      583.52      559.63    149.29 o 
  10  15   6       17.31      -46.42    127.24 o 
  11  15   6      408.96      234.22    161.35 o 
  12  15   6      228.72      391.09    138.20 o 
 -12  16   6     1873.34     1610.85    233.17 o 
 -11  16   6       79.46     -357.41    366.00 o 
 -10  16   6      946.30      949.45    419.70 o 
  -9  16   6       47.61     -111.31    132.83 o 
  -8  16   6     3762.18     3780.56    287.33 o 
  -7  16   6      104.79      101.35    145.07 o 
  -6  16   6      135.75       32.10    132.28 o 
  -5  16   6      167.84      -77.48    126.31 o 
  -4  16   6     3841.50     4286.73    204.83 o 
  -3  16   6        5.01      -63.44     98.97 o 
  -2  16   6     1736.10     1734.47    150.70 o 
  -1  16   6     4021.84     4558.66    258.43 o 
   0  16   6     4539.61     4638.69    251.77 o 
   1  16   6      208.96      221.41    119.46 o 
   2  16   6     2155.59     2225.38    196.53 o 
   3  16   6     2220.62     2122.35    193.47 o 
   4  16   6     1204.61     1336.00    174.14 o 
   5  16   6      751.46      695.98    137.34 o 
   6  16   6     1887.36     1984.56    212.34 o 
   7  16   6     1452.05     1850.52    207.86 o 
   8  16   6       28.87      -49.21    107.05 o 
   9  16   6     1056.27     1076.21    177.15 o 
  10  16   6      432.53      474.44    141.80 o 
  11  16   6      886.33      650.67    156.93 o 
 -11  17   6      159.65     -342.18    549.00 o 
 -10  17   6     1646.31     1672.77    571.87 o 
  -9  17   6      122.43      -83.80    182.50 o 
  -8  17   6      289.52       20.78    158.12 o 
  -7  17   6       19.28       94.39    170.30 o 
  -6  17   6     2384.08     2450.34    228.53 o 
  -5  17   6      175.45      146.23    136.45 o 
  -4  17   6       97.35      161.34    150.61 o 
  -3  17   6       22.29      -42.05     89.57 o 
  -2  17   6     1527.31     1760.19    151.92 o 
  -1  17   6       22.05       -7.31    104.42 o 
   0  17   6     1791.67     2035.17    205.76 o 
   1  17   6     1940.85     1856.74    200.40 o 
   2  17   6      663.00      644.37    156.60 o 
   3  17   6      107.09      368.90    207.86 o 
   4  17   6     1454.86     1461.98    186.17 o 
   5  17   6     1007.38     1228.29    328.21 o 
   6  17   6       64.22      -35.04    144.21 o 
   7  17   6       81.18       -8.62    125.57 o 
   8  17   6      543.41      608.94    146.28 o 
   9  17   6      525.57      526.65    154.62 o 
  10  17   6      117.91      -77.60    257.59 o 
 -10  18   6        6.95      -21.88    238.69 o 
  -9  18   6      293.03       31.97    450.54 o 
  -8  18   6       37.04     -260.39    290.41 o 
  -7  18   6      193.44      180.67    236.71 o 
  -6  18   6        1.52     -248.81    167.09 o 
  -5  18   6      278.29      228.01    208.86 o 
  -4  18   6      110.50       15.21    140.51 o 
  -3  18   6       63.93       73.78    100.84 o 
  -2  18   6        5.62       22.54    104.81 o 
  -1  18   6        1.37       78.73    111.13 o 
   0  18   6       69.70       69.99    179.02 o 
   1  18   6      427.43      502.55    139.62 o 
   2  18   6      275.27      249.83    127.30 o 
   3  18   6       23.21      -21.13    115.14 o 
   4  18   6       30.28     -105.95    112.03 o 
   5  18   6      500.69      327.84    137.19 o 
   6  18   6      245.56      193.42    135.89 o 
   7  18   6      306.81      252.99    160.67 o 
   8  18   6      225.81      132.42    134.67 o 
   9  18   6        1.65     -159.85    113.36 o 
  -9  19   6        0.32       71.61    179.02 o 
  -8  19   6       24.29     -337.77    416.72 o 
  -7  19   6      513.35      282.20    166.74 o 
  -6  19   6     1130.16     1065.38    196.36 o 
  -5  19   6       34.02     -121.90    176.04 o 
  -4  19   6       11.85      -23.74    123.27 o 
  -3  19   6      431.35      324.23    224.77 o 
  -2  19   6      594.29      583.73    119.39 o 
  -1  19   6       22.00       51.45     98.19 o 
   0  19   6       94.72      175.11    144.96 o 
   1  19   6      574.20      726.47    148.68 o 
   2  19   6     1686.94     1669.64    180.54 o 
   3  19   6      401.57      424.19    206.87 o 
   4  19   6       21.64       37.43    122.46 o 
   5  19   6      152.16      222.40    120.94 o 
   6  19   6      300.08      274.30    127.40 o 
   7  19   6      268.79      240.68    126.59 o 
   8  19   6      275.86      450.26    157.34 o 
  -7  20   6       65.57     -253.34    168.90 o 
  -6  20   6        0.01      -15.78    240.68 o 
  -5  20   6      278.42      219.77    171.78 o 
  -4  20   6     2935.77     2798.70    356.05 o 
  -3  20   6       92.96      117.36    212.84 o 
  -2  20   6      190.06       53.71    204.88 o 
  -1  20   6      691.09      674.67    176.04 o 
   0  20   6     1462.22     1643.22    182.05 o 
   1  20   6        6.31       75.27    117.34 o 
   2  20   6      814.93      845.97    172.57 o 
   3  20   6     1019.77     1146.78    165.26 o 
   4  20   6      674.89      643.82    157.67 o 
   5  20   6      105.26       56.55    128.90 o 
   6  20   6      763.49      978.39    192.56 o 
  -5  21   6      102.11      -31.83    236.71 o 
  -4  21   6        5.16     -313.29    208.86 o 
  -3  21   6       13.17      -37.61    138.41 o 
  -2  21   6      790.96      819.52    256.60 o 
  -1  21   6      278.38       -7.96    206.87 o 
   0  21   6      476.87      709.43    170.68 o 
   1  21   6      369.83      575.08    146.95 o 
   2  21   6      340.42      548.99    158.86 o 
   3  21   6       44.37      141.29    127.02 o 
   4  21   6      689.76      405.13    165.81 o 
   5  21   6      465.73      503.23    171.44 o 
  -2  22   6        0.45        5.97    151.17 o 
  -1  22   6       17.51       49.73    161.12 o 
   0  22   6        6.17       13.92    153.16 o 
   1  22   6      122.42      175.76    146.10 o 
 -17   1   7     1131.42     1239.78    217.88 o 
 -16   1   7        2.75      129.90     64.38 o 
 -15   1   7       60.92      388.74     81.42 o 
 -14   1   7       11.43       45.82     60.67 o 
 -13   1   7     3202.16     3264.83    126.97 o 
 -12   1   7        9.40      -39.51     60.25 o 
 -11   1   7     1917.81     1890.09    161.35 o 
 -10   1   7       39.84        0.38     77.44 o 
  -9   1   7     9136.90     8751.49    215.74 o 
  -8   1   7       18.35      -44.09     60.13 o 
  -7   1   7     1455.09     1491.52    105.20 o 
  -6   1   7     2365.99     2263.23    113.21 o 
  -5   1   7     3614.29     3552.50    128.59 o 
  -4   1   7       78.47       94.68     97.62 o 
  -3   1   7    12637.88    11853.75    305.42 o 
  -2   1   7     6337.68     6984.75   1103.61 o 
  -1   1   7        2.01      519.42    479.22 o 
   0   1   7     2791.34     2715.03    111.36 o 
   1   1   7     7170.82     6931.39    412.65 o 
   2   1   7     2201.80     2263.55    124.58 o 
   3   1   7      477.23      358.87     69.06 o 
   4   1   7     2292.58     2374.55    118.44 o 
   5   1   7     2633.71     2457.68    126.33 o 
   6   1   7        2.62      -23.90     68.43 o 
   7   1   7      952.10     1105.94    140.97 o 
   8   1   7     4007.16     4533.23    169.74 o 
   9   1   7      237.85      197.36     75.39 o 
  10   1   7        0.34       38.23     79.81 o 
  11   1   7      491.58      403.14    114.22 o 
  12   1   7     2971.66     2454.67    588.37 o 
  13   1   7       46.47     -135.38    118.94 o 
  14   1   7      564.01      349.33    171.99 o 
  15   1   7        1.35     -208.09    138.73 o 
  16   1   7      332.69       63.38    161.05 o 
 -17   2   7      467.81      508.84    231.23 o 
 -16   2   7        0.78       21.42    110.07 o 
 -15   2   7     4693.28     4723.28    168.56 o 
 -14   2   7       14.87       12.02     68.42 o 
 -13   2   7      969.48      820.19     96.87 o 
 -12   2   7      169.26      145.19     59.91 o 
 -11   2   7    11862.63    11605.64    256.32 o 
 -10   2   7       23.88      -32.85     70.85 o 
  -9   2   7      902.59      899.18     92.26 o 
  -8   2   7      397.20      438.34    117.06 o 
  -7   2   7    10005.24     9588.63    212.15 o 
  -6   2   7       98.79      -21.99     73.26 o 
  -5   2   7    10670.82    10746.92    205.73 o 
  -4   2   7     7424.65     7012.54    164.09 o 
  -3   2   7     5716.79     5869.40    172.71 o 
  -2   2   7     1712.07     1684.97     77.46 o 
  -1   2   7    28676.72    28705.21    326.04 o 
   0   2   7     6812.88     8447.26    602.56 o 
   1   2   7       79.32      240.50    114.84 o 
   2   2   7     4589.65     4419.46    187.95 o 
   3   2   7    12247.47    11522.87    216.39 o 
   4   2   7      667.52      694.03     89.17 o 
   5   2   7     1366.99     1343.51     96.54 o 
   6   2   7     9321.48     9552.26    322.99 o 
   7   2   7     1598.03     1812.75    248.35 o 
   8   2   7        9.05       55.62     75.72 o 
   9   2   7      819.10      911.41    104.58 o 
  10   2   7     4034.17     4533.32    214.81 o 
  11   2   7      695.53      583.48    119.16 o 
  12   2   7       32.49       75.17    132.31 o 
  13   2   7      538.34      508.11    154.54 o 
  14   2   7     2428.37     2069.66    352.07 o 
  15   2   7        0.25     -254.06    169.38 o 
  16   2   7      821.25      935.61    194.52 o 
 -17   3   7     1158.23     1236.42    185.94 o 
 -16   3   7       75.80       97.45     99.77 o 
 -15   3   7        1.11      240.42     96.41 o 
 -14   3   7       17.75       -1.18     69.28 o 
 -13   3   7     3152.96     3060.11    137.53 o 
 -12   3   7      476.72      389.40     69.58 o 
 -11   3   7      314.67      300.87     81.64 o 
 -10   3   7       77.90       48.81     72.98 o 
  -9   3   7     6946.65     6388.95    182.94 o 
  -8   3   7       14.47      -97.48     64.99 o 
  -7   3   7     4765.79     4690.89    153.06 o 
  -6   3   7     1644.78     1695.53    105.39 o 
  -5   3   7     4488.00     4404.77    142.72 o 
  -4   3   7        1.56       20.34     55.77 o 
  -3   3   7    14385.46    13512.50    264.89 o 
  -2   3   7     3266.41     3430.22    114.84 o 
  -1   3   7      179.46      576.14    218.00 o 
   0   3   7     1100.88     1012.11     74.63 o 
   1   3   7    10677.36    11850.47    523.97 o 
   2   3   7     1548.89     1789.11    458.74 o 
   3   3   7       14.59       21.66     76.60 o 
   4   3   7     7541.11     7524.19    190.06 o 
   5   3   7     2256.17     2131.41    113.14 o 
   6   3   7      504.89      682.07     97.58 o 
   7   3   7     1242.82     1277.02    101.91 o 
   8   3   7     1438.06     1419.38    106.96 o 
   9   3   7       50.38      151.32     95.89 o 
  10   3   7       89.27      163.45    111.90 o 
  11   3   7       55.93      111.50    108.80 o 
  12   3   7     2351.17     1930.95    178.27 o 
  13   3   7        0.11       46.65    153.05 o 
  14   3   7      712.06      450.14    159.26 o 
  15   3   7       85.32     -186.88    124.59 o 
 -16   4   7        1.02       23.60    124.18 o 
 -15   4   7        3.12      175.02     93.17 o 
 -14   4   7      368.63      311.90     85.95 o 
 -13   4   7        0.49       67.37     73.23 o 
 -12   4   7      148.84       65.36     66.80 o 
 -11   4   7        2.25      -38.52     57.68 o 
 -10   4   7        0.58      -79.88     64.95 o 
  -9   4   7       13.89      -55.49     73.95 o 
  -8   4   7      209.55      133.10     77.60 o 
  -7   4   7       21.63      -63.37     70.60 o 
  -6   4   7       54.88      -42.00     70.22 o 
  -5   4   7      452.63      307.19     88.88 o 
  -4   4   7       58.79       96.22     55.87 o 
  -3   4   7      404.38      639.11    109.56 o 
  -2   4   7      440.51      397.24     65.81 o 
  -1   4   7      626.99      842.97    104.59 o 
   0   4   7       16.69      305.52    174.60 o 
   1   4   7     1068.09     1398.16    197.82 o 
   2   4   7      140.39       42.66     64.84 o 
   3   4   7        0.36       48.32     63.88 o 
   4   4   7       50.37       40.41     81.55 o 
   5   4   7      119.71      183.22     79.42 o 
   6   4   7       32.97      -62.44     72.12 o 
   7   4   7        7.54       -8.43     75.56 o 
   8   4   7      363.39      438.96     89.80 o 
   9   4   7       31.37      -26.55     92.12 o 
  10   4   7       73.46       98.17    106.91 o 
  11   4   7      215.47      246.14    108.55 o 
  12   4   7      285.62      221.58    107.99 o 
  13   4   7       24.97      -86.98    139.12 o 
  14   4   7      104.02     -139.39    103.11 o 
  15   4   7       17.60      -90.52    125.83 o 
 -16   5   7       67.06      235.25    100.74 o 
 -15   5   7       46.23      164.44    114.71 o 
 -14   5   7        4.71      141.83    111.40 o 
 -13   5   7     3746.20     3649.42    147.16 o 
 -12   5   7        0.37       28.64     59.86 o 
 -11   5   7      590.30      563.86     80.54 o 
 -10   5   7      382.80      270.70     66.43 o 
  -9   5   7     2431.90     2215.31    123.18 o 
  -8   5   7       75.42       40.11     62.81 o 
  -7   5   7     2006.33     1998.35    133.94 o 
  -6   5   7      778.28      697.18    105.07 o 
  -5   5   7     3665.74     3462.76    153.05 o 
  -4   5   7      918.27     1022.59     83.29 o 
  -3   5   7     7722.86     7753.96    279.17 o 
  -2   5   7     4713.14     4847.46    309.20 o 
  -1   5   7      125.50      204.58     59.96 o 
   0   5   7     2745.28     2618.49    109.32 o 
   1   5   7     8847.13     8613.52    188.08 o 
   2   5   7     1450.15     1457.65    101.89 o 
   3   5   7      185.67      247.96     60.92 o 
   4   5   7     5970.15     5754.66    206.46 o 
   5   5   7     2032.99     2016.60    115.52 o 
   6   5   7      122.40      -26.56     64.69 o 
   7   5   7      118.33      -12.80     78.23 o 
   8   5   7     4217.81     4685.86    208.47 o 
   9   5   7      431.84      442.76    120.97 o 
  10   5   7       12.35       33.76     88.89 o 
  11   5   7      856.10      904.73    131.38 o 
  12   5   7     1615.54     1670.35    160.39 o 
  13   5   7       40.39      -51.19    108.35 o 
  14   5   7      398.74      406.60    124.32 o 
  15   5   7       20.67       -5.85    123.47 o 
 -16   6   7        1.18       76.83     89.34 o 
 -15   6   7     4479.87     4326.60    231.20 o 
 -14   6   7        2.86       97.46     94.75 o 
 -13   6   7        4.63       97.00    111.68 o 
 -12   6   7       71.80      120.07     79.84 o 
 -11   6   7     5176.49     4978.84    157.40 o 
 -10   6   7       12.70      -65.04     63.80 o 
  -9   6   7     3008.13     2952.32    144.57 o 
  -8   6   7      409.46      348.68    108.92 o 
  -7   6   7     7022.81     7316.26    229.48 o 
  -6   6   7       30.98       44.24     97.05 o 
  -5   6   7    11564.79    10701.21    627.37 o 
  -4   6   7     2861.58     2631.05    145.74 o 
  -3   6   7     4382.78     3979.61    159.05 o 
  -2   6   7     4412.27     4133.98    154.20 o 
  -1   6   7    16623.23    15982.37    909.61 o 
   0   6   7     8647.24     8986.10    411.20 o 
   1   6   7      335.13      567.09     83.03 o 
   2   6   7     8217.27     8462.09    198.17 o 
   3   6   7     9468.87    10050.69    369.22 o 
   4   6   7      923.38     1049.65     89.45 o 
   5   6   7     1167.02     1201.07    108.09 o 
   6   6   7     5009.59     5189.49    257.28 o 
   7   6   7     2241.83     2560.38    168.55 o 
   8   6   7      461.09      343.33    103.74 o 
   9   6   7      359.43      436.10    129.68 o 
  10   6   7     5153.78     5624.61    248.93 o 
  11   6   7      207.01      179.58    114.89 o 
  12   6   7      268.93      277.91    115.37 o 
  13   6   7      610.94      553.23    146.46 o 
  14   6   7     1742.82     1678.93    175.64 o 
  15   6   7       15.06      -37.55    115.83 o 
 -16   7   7        5.61      456.43    261.57 o 
 -15   7   7      100.04      208.88    124.32 o 
 -14   7   7      145.40      374.84    220.79 o 
 -13   7   7     4144.12     3814.86    247.36 o 
 -12   7   7        4.82       36.86     91.02 o 
 -11   7   7       30.12      -11.97     84.89 o 
 -10   7   7       83.84       43.55     64.13 o 
  -9   7   7     2179.22     2204.98    129.98 o 
  -8   7   7        0.29     -109.29     98.97 o 
  -7   7   7     4927.74     4589.13    190.74 o 
  -6   7   7      775.24      740.55    103.47 o 
  -5   7   7     3651.91     3470.82    159.56 o 
  -4   7   7      215.33      195.72     85.10 o 
  -3   7   7     6343.19     6126.27    190.67 o 
  -2   7   7     2102.04     2514.50    325.43 o 
  -1   7   7      102.95       91.04     88.50 o 
   0   7   7     2596.41     2371.98    538.94 o 
   1   7   7     8589.19     9828.08   1135.79 o 
   2   7   7     5651.16     6515.53    600.63 o 
   3   7   7     1548.50     1666.67     94.45 o 
   4   7   7     3986.15     4184.06    227.85 o 
   5   7   7     1385.89     1355.34     98.93 o 
   6   7   7        4.26        2.98     63.48 o 
   7   7   7     1301.08     1454.93    169.46 o 
   8   7   7     1017.20     1206.22    139.29 o 
   9   7   7      235.47      151.68    110.48 o 
  10   7   7       12.41       -5.91    106.80 o 
  11   7   7       60.10       45.67    101.52 o 
  12   7   7     2971.01     2659.71    229.20 o 
  13   7   7        4.68      -43.17    114.12 o 
  14   7   7       60.05       36.53    104.30 o 
  15   7   7      182.08      155.15    212.84 o 
 -15   8   7        0.27      132.25    250.63 o 
 -14   8   7        0.60      123.81    234.72 o 
 -13   8   7        2.65      131.22    152.17 o 
 -12   8   7      127.74      257.21     98.85 o 
 -11   8   7       49.34       96.80     83.77 o 
 -10   8   7       64.38       50.84     71.50 o 
  -9   8   7       18.11      -42.51     85.49 o 
  -8   8   7      251.58      205.14     77.36 o 
  -7   8   7      110.29      108.83     93.73 o 
  -6   8   7       32.97      -16.03     76.93 o 
  -5   8   7       84.85      118.87     89.99 o 
  -4   8   7       14.27        3.14     87.00 o 
  -3   8   7        0.12      -18.69     76.48 o 
  -2   8   7       11.04     -103.82     94.41 o 
  -1   8   7       93.08      119.24     91.41 o 
   0   8   7      129.78      235.67     96.56 o 
   1   8   7     1858.91     2033.97    361.03 o 
   2   8   7      138.69      245.40     93.97 o 
   3   8   7       97.02      307.73    101.13 o 
   4   8   7      507.02      512.51     71.87 o 
   5   8   7        7.00        9.83     60.83 o 
   6   8   7       34.25     -115.69     91.37 o 
   7   8   7      262.80      346.11    120.49 o 
   8   8   7       16.27      137.57    105.34 o 
   9   8   7      635.40      626.71    118.64 o 
  10   8   7      106.51       10.96     95.07 o 
  11   8   7      333.93      496.63    323.35 o 
  12   8   7        1.29       17.13    112.29 o 
  13   8   7        2.95       49.18    126.08 o 
  14   8   7       51.52      -27.51    100.16 o 
 -15   9   7        7.43      384.70    139.02 o 
 -14   9   7       53.72      278.24    139.06 o 
 -13   9   7     2170.18     2288.01    296.38 o 
 -12   9   7       56.86      -45.03    122.25 o 
 -11   9   7      488.15      546.79    112.73 o 
 -10   9   7      369.60      387.23     98.99 o 
  -9   9   7     2070.06     2081.42    126.03 o 
  -8   9   7        4.34      -88.05     69.62 o 
  -7   9   7     2132.83     2159.27    141.27 o 
  -6   9   7      636.44      665.01     93.60 o 
  -5   9   7     3383.82     3094.49    170.40 o 
  -4   9   7      147.65      142.09    109.75 o 
  -3   9   7     3269.68     3344.85    163.41 o 
  -2   9   7     1437.20     1568.64    136.60 o 
  -1   9   7     1169.80      991.50    121.51 o 
   0   9   7     3128.05     2969.72    193.39 o 
   1   9   7     6655.62     7073.17    275.20 o 
   2   9   7      433.85      452.72     97.17 o 
   3   9   7       57.53      112.25     89.31 o 
   4   9   7     2656.00     2640.52    161.04 o 
   5   9   7      851.84      862.75    104.03 o 
   6   9   7      271.65      194.17     79.31 o 
   7   9   7       34.14      -23.69     92.79 o 
   8   9   7     1579.12     1493.09    146.10 o 
   9   9   7     1106.06     1023.17    137.83 o 
  10   9   7      373.01      294.99    108.17 o 
  11   9   7      160.98      190.52    112.75 o 
  12   9   7      999.28     1041.62    163.32 o 
  13   9   7       26.38      -40.15    121.88 o 
  14   9   7      224.55      227.28    115.14 o 
 -15  10   7     2890.46     2971.75    348.10 o 
 -14  10   7        2.89      213.97    145.21 o 
 -13  10   7       60.87      129.89    205.87 o 
 -12  10   7       13.65      278.29    159.08 o 
 -11  10   7     4896.87     4837.41    277.07 o 
 -10  10   7       36.66       79.46     95.53 o 
  -9  10   7     2552.87     2553.92    165.66 o 
  -8  10   7     1541.76     1511.02    176.85 o 
  -7  10   7     6324.49     6556.87    209.57 o 
  -6  10   7      117.56      101.86     74.99 o 
  -5  10   7     6802.35     7014.05    203.14 o 
  -4  10   7     2446.43     2525.30    132.19 o 
  -3  10   7     3001.18     3006.14    169.09 o 
  -2  10   7      547.71      396.38    104.75 o 
  -1  10   7    10960.61    11220.56    522.78 o 
   0  10   7     2713.55     2520.74    238.69 o 
   1  10   7      365.01      484.70    149.18 o 
   2  10   7     3577.51     3713.25    267.60 o 
   3  10   7     3354.03     3459.31    161.72 o 
   4  10   7     1064.66     1221.15    217.81 o 
   5  10   7      116.76       62.93    102.51 o 
   6  10   7     3245.26     3293.67    166.92 o 
   7  10   7     2373.95     2346.59    220.04 o 
   8  10   7       10.41      -39.16    103.93 o 
   9  10   7      597.47      578.59    147.19 o 
  10  10   7     3699.71     4124.14    224.87 o 
  11  10   7       75.36      121.42    123.32 o 
  12  10   7      312.20      358.02    122.13 o 
  13  10   7      282.83      405.53    130.85 o 
  14  10   7     1183.97     1264.33    154.07 o 
 -14  11   7       25.91      290.70    303.34 o 
 -13  11   7     2924.38     3268.76    273.11 o 
 -12  11   7        0.15      167.39    270.52 o 
 -11  11   7      669.79      779.50    190.03 o 
 -10  11   7       65.40      202.43    148.96 o 
  -9  11   7     3497.19     3731.95    255.14 o 
  -8  11   7      408.72      426.42     96.63 o 
  -7  11   7     1814.27     1912.66    134.71 o 
  -6  11   7      108.56      136.88     97.92 o 
  -5  11   7     1762.06     1982.48    142.58 o 
  -4  11   7       82.14      -89.01     92.51 o 
  -3  11   7     4881.15     5435.69    185.64 o 
  -2  11   7     3373.64     3592.80    161.21 o 
  -1  11   7      388.09      269.60    139.24 o 
   0  11   7      312.87      231.60    127.94 o 
   1  11   7     4169.69     4523.04    231.45 o 
   2  11   7     2457.56     2354.62    140.40 o 
   3  11   7     1202.94      609.03    296.69 o 
   4  11   7     1624.32     1704.63    173.88 o 
   5  11   7     2086.32     2167.71    206.87 o 
   6  11   7       53.84      101.63    106.42 o 
   7  11   7      301.75      585.49    162.00 o 
   8  11   7     1827.18     2364.56    307.32 o 
   9  11   7       50.09       41.12    131.28 o 
  10  11   7       23.55      -35.81    129.82 o 
  11  11   7      194.23      268.91    140.93 o 
  12  11   7      959.01      776.15    154.05 o 
  13  11   7       16.63       51.81    157.67 o 
 -14  12   7       31.97      138.75    206.87 o 
 -13  12   7       15.86      152.11    166.93 o 
 -12  12   7       54.04      340.75    180.40 o 
 -11  12   7      103.11       -7.85    234.72 o 
 -10  12   7      733.98      498.35    189.74 o 
  -9  12   7       34.22     -109.55    137.25 o 
  -8  12   7      438.72      449.52    118.60 o 
  -7  12   7        2.78     -114.77     91.01 o 
  -6  12   7        6.38      -25.23     94.76 o 
  -5  12   7      244.68      344.94    102.66 o 
  -4  12   7       40.12      130.37     74.01 o 
  -3  12   7       99.70       15.96     92.49 o 
  -2  12   7      337.24      362.58     97.65 o 
  -1  12   7      129.19      219.44     97.69 o 
   0  12   7      104.96      156.84     99.09 o 
   1  12   7      478.61      506.79     88.93 o 
   2  12   7      423.91      297.89    122.34 o 
   3  12   7      170.70      181.40    239.69 o 
   4  12   7        0.48       46.44    119.46 o 
   5  12   7       18.13       22.69    119.77 o 
   6  12   7       75.01      -54.96    121.00 o 
   7  12   7       22.15       11.39    113.51 o 
   8  12   7      210.36      313.76    139.04 o 
   9  12   7      269.73      182.15    128.59 o 
  10  12   7      153.37      -27.18    148.68 o 
  11  12   7       74.48       64.43    117.25 o 
  12  12   7       10.44       37.47    157.44 o 
  13  12   7        5.43       29.86    118.35 o 
 -13  13   7      992.81     1117.65    267.54 o 
 -12  13   7      394.19      426.70    174.90 o 
 -11  13   7      219.17      249.12    144.77 o 
 -10  13   7      249.97      248.97    144.26 o 
  -9  13   7     1337.63     1452.58    206.63 o 
  -8  13   7      130.61       -6.80    225.77 o 
  -7  13   7      637.35      600.21    121.71 o 
  -6  13   7     1258.08     1373.56    154.48 o 
  -5  13   7     1376.03     1334.30    117.72 o 
  -4  13   7      439.68      565.28    108.65 o 
  -3  13   7     1669.26     1607.58    134.94 o 
  -2  13   7      796.44      630.75    103.15 o 
  -1  13   7      922.85     1030.41    123.90 o 
   0  13   7     1211.65     1235.65    129.36 o 
   1  13   7     1196.91     1207.15    106.18 o 
   2  13   7       37.28      -38.63    131.28 o 
   3  13   7      312.20      195.71    130.95 o 
   4  13   7     2141.47     2260.15    465.45 o 
   5  13   7     1048.70     1111.56    157.85 o 
   6  13   7       53.55       94.38    117.44 o 
   7  13   7        1.83     -148.15    123.92 o 
   8  13   7     1392.99     1255.29    183.04 o 
   9  13   7      840.39     1055.91    361.03 o 
  10  13   7       46.82      -72.49    120.74 o 
  11  13   7       92.35      -56.02    187.97 o 
  12  13   7      232.08      190.56    130.10 o 
 -13  14   7       30.01       91.50    184.07 o 
 -12  14   7       35.15       14.39    189.18 o 
 -11  14   7     2878.89     2912.15    282.46 o 
 -10  14   7       22.28     -213.07    277.48 o 
  -9  14   7     1323.05     1270.88    219.80 o 
  -8  14   7      142.12      120.80    155.77 o 
  -7  14   7     2344.32     2756.44    246.11 o 
  -6  14   7      149.64      146.47    296.60 o 
  -5  14   7     3374.81     3123.69    179.37 o 
  -4  14   7     2417.85     2626.34    181.15 o 
  -3  14   7      865.58      915.37    114.09 o 
  -2  14   7      169.62      130.35     96.99 o 
  -1  14   7     5386.13     5930.48    368.76 o 
   0  14   7      937.70      848.55    118.28 o 
   1  14   7       33.68       -1.21    130.78 o 
   2  14   7     2568.67     2821.51    224.40 o 
   3  14   7     2421.72     2179.26    220.79 o 
   4  14   7      857.97      873.29    163.10 o 
   5  14   7      110.87       67.99    106.34 o 
   6  14   7     3282.13     3315.72    233.87 o 
   7  14   7      792.69     1013.91    182.31 o 
   8  14   7       65.40      139.24    183.00 o 
   9  14   7      606.54      564.21    143.01 o 
  10  14   7     1629.80     1787.45    386.88 o 
  11  14   7      224.51      119.08    195.93 o 
 -12  15   7       69.59       60.07    144.23 o 
 -11  15   7      166.94       85.53    144.81 o 
 -10  15   7        2.10     -263.81    175.87 o 
  -9  15   7     1661.28     1574.65    243.18 o 
  -8  15   7       82.65     -193.94    129.29 o 
  -7  15   7     1223.78     1231.97    257.59 o 
  -6  15   7      135.33     -277.62    291.41 o 
  -5  15   7      228.82      226.48    188.54 o 
  -4  15   7       18.98      -90.16    118.30 o 
  -3  15   7     4199.05     4368.08    207.20 o 
  -2  15   7     1798.47     1854.01    191.27 o 
  -1  15   7       19.14      101.64    131.46 o 
   0  15   7      421.98      502.38    153.16 o 
   1  15   7     2147.17     2299.62    200.90 o 
   2  15   7     1110.07     1282.83    159.16 o 
   3  15   7       69.19      243.56    141.04 o 
   4  15   7     1429.13     1497.42    191.34 o 
   5  15   7      660.51      643.56    162.11 o 
   6  15   7      239.85      323.66    151.52 o 
   7  15   7      578.31      590.80    154.24 o 
   8  15   7     1311.98     1333.96    173.01 o 
   9  15   7       32.05     -147.20    169.08 o 
  10  15   7        0.00      -34.90    111.34 o 
  11  15   7      452.30      227.50    202.89 o 
 -11  16   7       55.30     -127.85    204.88 o 
 -10  16   7       16.69     -344.64    380.92 o 
  -9  16   7        1.76     -136.55    197.92 o 
  -8  16   7       30.23     -127.93    314.28 o 
  -7  16   7        3.64      -33.82    202.89 o 
  -6  16   7      349.90       52.52    344.12 o 
  -5  16   7        1.72     -177.70    118.46 o 
  -4  16   7        2.00      -49.30    146.18 o 
  -3  16   7      346.59       29.44    221.85 o 
  -2  16   7      351.90      284.95    133.53 o 
  -1  16   7      594.48      449.54    171.06 o 
   0  16   7       84.37      129.94    137.75 o 
   1  16   7        3.55      -62.58    146.20 o 
   2  16   7       31.10      -36.66     99.46 o 
   3  16   7       18.34       34.23    140.37 o 
   4  16   7      165.55      190.38    183.99 o 
   5  16   7      184.72      250.09    148.77 o 
   6  16   7       34.69       78.19    143.57 o 
   7  16   7      106.06       65.64    130.60 o 
   8  16   7       88.75      217.81    139.94 o 
   9  16   7       77.96      -45.75    175.04 o 
  10  16   7       36.93      104.97    134.67 o 
 -10  17   7      301.36       13.20    441.59 o 
  -9  17   7      581.47      210.00    243.67 o 
  -8  17   7       54.94     -167.06    384.90 o 
  -7  17   7      482.19      137.87    398.82 o 
  -6  17   7      144.21      -83.28    227.75 o 
  -5  17   7      653.02      552.70    209.85 o 
  -4  17   7      602.31      436.03    131.35 o 
  -3  17   7     1492.56     1380.87    170.03 o 
  -2  17   7       44.05      129.29    184.99 o 
  -1  17   7      514.60      329.20    147.68 o 
   0  17   7      757.76      760.21    151.03 o 
   1  17   7      455.97      487.77    140.90 o 
   2  17   7      273.72      188.03    142.95 o 
   3  17   7       16.60      -59.25    133.53 o 
   4  17   7     1212.38     1055.16    156.61 o 
   5  17   7      472.36      424.67    158.86 o 
   6  17   7       14.28       91.57    146.72 o 
   7  17   7       70.78      136.53    135.37 o 
   8  17   7      475.23      457.58    155.42 o 
   9  17   7      336.32       73.60    188.97 o 
  -9  18   7      810.31      972.68    290.41 o 
  -8  18   7      242.34     -344.77    381.91 o 
  -7  18   7     1509.36     1305.33    238.00 o 
  -6  18   7        0.25     -229.74    153.16 o 
  -5  18   7     1447.06     1381.54    212.84 o 
  -4  18   7      251.96      234.72    218.80 o 
  -3  18   7      176.26       71.61    181.01 o 
  -2  18   7      129.38       59.67    139.24 o 
  -1  18   7     2032.53     2191.91    222.78 o 
   0  18   7      567.27      744.21    170.03 o 
   1  18   7      131.01       83.02    144.69 o 
   2  18   7     1854.87     1988.46    219.30 o 
   3  18   7     1554.82     1677.60    205.97 o 
   4  18   7      522.14      747.53    156.03 o 
   5  18   7       71.54      114.80    145.69 o 
   6  18   7      896.98      825.91    154.03 o 
   7  18   7      411.08      365.83    172.36 o 
   8  18   7        0.11        1.59    153.00 o 
  -7  19   7      969.95      262.72    502.25 o 
  -6  19   7      188.07     -127.16    352.07 o 
  -5  19   7      502.63      178.32    244.66 o 
  -4  19   7       96.33      -27.85    186.98 o 
  -2  19   7      630.15      645.46    160.27 o 
  -1  19   7        6.51     -140.70    108.91 o 
   0  19   7       86.35      127.05    141.87 o 
   1  19   7      774.91      847.37    159.92 o 
   2  19   7      328.77      617.22    169.48 o 
   3  19   7      191.76      332.91    156.05 o 
   4  19   7      457.35      404.03    163.08 o 
   5  19   7      387.97      502.66    170.03 o 
   6  19   7      265.89      204.10    141.10 o 
  -5  20   7       41.31      167.09    177.03 o 
  -2  20   7      106.24       -3.98    204.88 o 
  -1  20   7       47.83      138.55    144.12 o 
   0  20   7      125.65      253.35    133.95 o 
   1  20   7      114.59       95.31    147.50 o 
   2  20   7      200.71      203.20    119.76 o 
   3  20   7        2.56     -111.44    134.27 o 
   4  20   7       89.12      -27.51    144.72 o 
  -2  21   7       57.34       91.50    155.15 o 
  -1  21   7       50.31      -69.62    147.20 o 
   0  21   7      272.05      518.43    164.11 o 
   1  21   7      346.48      272.72    155.38 o 
 -16   0   8      662.30      713.66    125.45 o 
 -15   0   8        1.43       -5.04     77.51 o 
 -14   0   8     1580.17     1865.24    164.43 o 
 -13   0   8       74.77       34.21    109.23 o 
 -12   0   8     6051.08     5583.54    276.70 o 
 -11   0   8      129.19       94.05    107.99 o 
 -10   0   8        5.47      -52.25    101.26 o 
  -9   0   8      923.31      939.32    153.16 o 
  -8   0   8    14451.52    13520.83    844.38 o 
  -7   0   8     3948.90     3403.33    286.43 o 
  -6   0   8      946.94      945.47    140.90 o 
  -5   0   8      423.65      365.43    114.20 o 
  -4   0   8     8116.94     8205.59    262.75 o 
  -3   0   8      490.62      945.43    501.26 o 
  -2   0   8     4091.96     4436.04    191.98 o 
  -1   0   8    11106.85    11924.71    294.53 o 
   0   0   8     8322.72     8251.95    932.90 o 
   1   0   8       41.03      152.19    140.23 o 
   2   0   8     6166.99     6319.18    308.31 o 
   3   0   8     9628.26    10130.72    766.81 o 
   4   0   8      276.01      314.13    112.03 o 
   5   0   8     2271.42     2158.81    177.15 o 
   6   0   8     2476.92     2307.93    183.22 o 
   7   0   8     2208.57     2560.09    204.08 o 
   8   0   8        0.71      -74.00    122.47 o 
   9   0   8     2898.08     3419.09    226.21 o 
  10   0   8      354.15      440.69    219.80 o 
  11   0   8      674.88      666.36    230.74 o 
  12   0   8       88.59       29.84    184.99 o 
  13   0   8     2668.25     2478.45    338.15 o 
  14   0   8      117.77       43.76    256.60 o 
  15   0   8        6.25      117.36    208.86 o 
 -16   1   8      633.50      824.26    162.94 o 
 -15   1   8       40.17       82.48     74.58 o 
 -14   1   8     1272.24     1236.76     92.49 o 
 -13   1   8       91.66      119.49     84.20 o 
 -12   1   8      505.38      459.13    127.47 o 
 -11   1   8       95.03      209.26     83.93 o 
 -10   1   8     4346.84     4071.92    160.10 o 
  -9   1   8     1191.73     1007.32    109.10 o 
  -8   1   8       54.16       14.96     77.66 o 
  -7   1   8       25.79        3.80     68.51 o 
  -6   1   8     9535.57     8807.15    240.31 o 
  -5   1   8      340.58      174.46     75.82 o 
  -4   1   8      157.65      155.55     74.14 o 
  -3   1   8     2961.63     2979.08    145.81 o 
  -2   1   8     5611.28     5866.26    382.47 o 
  -1   1   8       33.88      222.54     94.18 o 
   0   1   8     2604.57     2352.59    116.32 o 
   1   1   8     4433.44     4425.53    222.72 o 
   2   1   8     1543.15     1411.75    103.59 o 
   3   1   8      348.63      317.23     75.76 o 
   4   1   8     3971.29     4330.63    158.00 o 
   5   1   8     2315.54     2129.03    133.12 o 
   6   1   8      110.48      119.20     79.22 o 
   7   1   8     1648.32     1633.50    118.11 o 
   8   1   8      303.79      357.57    123.32 o 
   9   1   8      838.52      951.07    115.66 o 
  10   1   8      186.91      340.06     97.91 o 
  11   1   8     1274.70     1362.34    149.87 o 
  12   1   8      164.42       24.64    130.78 o 
  13   1   8       29.98     -121.46    153.87 o 
  14   1   8        9.40       -8.98    133.60 o 
  15   1   8      571.91      416.69    179.19 o 
 -16   2   8        0.72       70.96     96.90 o 
 -15   2   8       37.03       89.19     66.01 o 
 -14   2   8        3.61       -0.67     77.21 o 
 -13   2   8        0.80       52.72     82.94 o 
 -12   2   8       27.02      456.86    334.00 o 
 -11   2   8        0.40       87.39     81.73 o 
 -10   2   8       96.52      125.74     87.93 o 
  -9   2   8      293.40      165.45     76.69 o 
  -8   2   8      239.97      194.01    102.21 o 
  -7   2   8      124.66       49.66     64.62 o 
  -6   2   8        3.51      -78.36     59.56 o 
  -5   2   8       89.76       38.32     71.69 o 
  -4   2   8        3.86      129.29    180.97 o 
  -3   2   8      299.72      328.79     94.87 o 
  -2   2   8      154.36      173.73     57.94 o 
  -1   2   8       60.86      454.87    111.99 o 
   0   2   8      242.20      866.33    137.26 o 
   1   2   8        3.30      -17.23     69.88 o 
   2   2   8       92.23      139.19     73.17 o 
   3   2   8        0.09       84.21     66.10 o 
   4   2   8        1.34      -50.22     66.42 o 
   5   2   8        0.02       34.50     78.93 o 
   6   2   8        0.07       -3.49     75.35 o 
   7   2   8      136.67       80.74     85.59 o 
   8   2   8       56.99       -8.27     79.54 o 
   9   2   8       36.20      -22.49     83.65 o 
  10   2   8        0.66      176.12    122.55 o 
  11   2   8       21.45      -53.96     91.21 o 
  12   2   8       22.31       63.78    105.57 o 
  13   2   8        0.09     -136.59    151.32 o 
  14   2   8       26.81      -31.76    132.91 o 
  15   2   8        0.04     -201.40    134.27 o 
 -16   3   8      763.01      762.86    144.69 o 
 -15   3   8        0.73       28.93     73.12 o 
 -14   3   8     1539.94     1359.12    114.16 o 
 -13   3   8        2.81       17.14     76.17 o 
 -12   3   8      476.36      903.54    136.09 o 
 -11   3   8      752.10      669.37     95.27 o 
 -10   3   8     1788.42     1641.92    123.17 o 
  -9   3   8      257.36      263.82     75.61 o 
  -8   3   8      155.83       61.91     62.54 o 
  -7   3   8      613.42      550.88     86.44 o 
  -6   3   8     6502.97     5785.13    333.99 o 
  -5   3   8       28.66       43.24    105.59 o 
  -4   3   8      315.11      392.18     83.72 o 
  -3   3   8     2747.62     3165.87    336.90 o 
  -2   3   8     5659.88     7684.22    698.16 o 
  -1   3   8      656.15      704.97    188.00 o 
   0   3   8     2551.82     2443.03    118.45 o 
   1   3   8     3875.17     3589.76    134.77 o 
   2   3   8      491.57      498.05     86.43 o 
   3   3   8      579.67      611.62     82.75 o 
   4   3   8     2763.46     2586.85    132.92 o 
   5   3   8     3875.49     3909.74    162.21 o 
   6   3   8       98.71      126.79     86.42 o 
   7   3   8     1318.34     1362.08    115.77 o 
   8   3   8     1016.74      916.39     98.43 o 
   9   3   8      848.86      653.08    129.18 o 
  10   3   8       27.05      -11.19     98.88 o 
  11   3   8     1590.23     1848.54    171.49 o 
  12   3   8      225.47      119.84    103.69 o 
  13   3   8      156.11       11.60    134.18 o 
  14   3   8        9.10     -217.64    145.09 o 
 -16   4   8      682.35      626.49    122.23 o 
 -15   4   8       15.34       55.19     76.74 o 
 -14   4   8     1830.36     1716.00    126.77 o 
 -13   4   8        4.39       25.54     68.60 o 
 -12   4   8     4444.57     4073.25    153.68 o 
 -11   4   8       44.23       38.51     65.51 o 
 -10   4   8       53.67       20.06     66.00 o 
  -9   4   8      438.46      388.46     81.11 o 
  -8   4   8     7807.77     7910.79    211.11 o 
  -7   4   8      661.99      521.96    102.09 o 
  -6   4   8       18.40      -53.89     74.77 o 
  -5   4   8     2550.53     2525.98    144.44 o 
  -4   4   8    11370.44    11596.73    441.15 o 
  -3   4   8     1463.07     2714.34    508.88 o 
  -2   4   8     2596.86     2533.18    125.46 o 
  -1   4   8     9548.68     9856.28    285.62 o 
   0   4   8     6887.11     7076.02    174.95 o 
   1   4   8      965.40      848.09     88.33 o 
   2   4   8     6834.69     6658.12    387.59 o 
   3   4   8     8975.91     9447.78    219.52 o 
   4   4   8      231.33      225.56    113.12 o 
   5   4   8     1045.36     1283.44    107.37 o 
   6   4   8     2578.42     2769.48    141.63 o 
   7   4   8     4359.67     4356.31    168.24 o 
   8   4   8       16.27        3.20    105.38 o 
   9   4   8     3079.09     3327.02    188.35 o 
  10   4   8      560.91      530.86    119.11 o 
  11   4   8      805.20      637.69    137.07 o 
  12   4   8       34.23      -61.00     90.08 o 
  13   4   8     1768.99     1793.32    179.06 o 
  14   4   8       18.49      -70.57    144.49 o 
 -15   5   8       40.56      127.66     80.72 o 
 -14   5   8      954.79      925.09    112.58 o 
 -13   5   8       67.60      107.02     73.67 o 
 -12   5   8      917.36      860.48     92.45 o 
 -11   5   8        1.52       47.75     66.61 o 
 -10   5   8     2908.07     2995.88    168.04 o 
  -9   5   8       68.27      108.63    109.06 o 
  -8   5   8       76.91      -35.15     81.96 o 
  -7   5   8      964.69      676.22    103.91 o 
  -6   5   8     6246.22     6085.49    234.60 o 
  -5   5   8     1771.51     1475.98    117.99 o 
  -4   5   8     1225.23     1199.79    111.89 o 
  -3   5   8     1914.36     1907.16    125.67 o 
  -2   5   8     4240.65     4198.02    205.57 o 
  -1   5   8        1.01        8.22     87.14 o 
   0   5   8     3161.11     2992.96    128.64 o 
   1   5   8     7769.68     7400.21    221.93 o 
   2   5   8     1070.82     1261.08    151.87 o 
   3   5   8     1894.70     2046.98    119.31 o 
   4   5   8     2190.64     2090.67    123.31 o 
   5   5   8     2827.27     3158.41    143.84 o 
   6   5   8      205.64      324.29     96.68 o 
   7   5   8      610.90      610.91     98.48 o 
   8   5   8      760.90      718.97    128.71 o 
   9   5   8     1014.22      949.44    142.24 o 
  10   5   8       38.01      -14.83     95.79 o 
  11   5   8      934.25     1191.92    149.37 o 
  12   5   8       15.61       36.58    105.02 o 
  13   5   8        8.57       -3.43    106.37 o 
  14   5   8       32.44       46.77    127.23 o 
 -15   6   8       12.26      282.12    123.55 o 
 -14   6   8        0.68       34.55     80.04 o 
 -13   6   8        9.61       -4.28     80.01 o 
 -12   6   8        4.41      -21.09     69.27 o 
 -11   6   8      110.67      186.27     86.29 o 
 -10   6   8        0.16      -51.89     75.38 o 
  -9   6   8        7.78       40.58     74.00 o 
  -8   6   8       60.49       -2.51     86.98 o 
  -7   6   8       36.27      120.19    101.47 o 
  -6   6   8        0.68      -16.03     78.68 o 
  -5   6   8      739.02      775.29    108.40 o 
  -4   6   8      247.09      408.85    151.65 o 
  -3   6   8      595.04     1140.47    149.26 o 
  -2   6   8        9.49      463.38    221.05 o 
  -1   6   8        1.00       55.43     82.01 o 
   0   6   8      138.21      215.63     90.69 o 
   1   6   8      159.94      154.69     77.39 o 
   2   6   8       76.73      107.80     75.22 o 
   3   6   8      241.01      411.71     88.27 o 
   4   6   8       13.72      -31.66     70.68 o 
   5   6   8       77.36      212.55     87.00 o 
   6   6   8      158.98       93.26     81.05 o 
   7   6   8       18.44      191.79    100.60 o 
   8   6   8      256.00      350.32    111.01 o 
   9   6   8        0.03       12.71    111.51 o 
  10   6   8       50.94       80.74    103.92 o 
  11   6   8       24.98       24.19    103.60 o 
  12   6   8       63.36       86.91    116.02 o 
  13   6   8        0.02       80.66    122.20 o 
  14   6   8        0.36     -148.26     98.84 o 
 -15   7   8       51.67      131.85    106.13 o 
 -14   7   8     1056.89      885.02    210.85 o 
 -13   7   8      355.39      479.72    111.82 o 
 -12   7   8      274.35      296.19     93.39 o 
 -11   7   8      124.24       91.47     84.90 o 
 -10   7   8     1885.32     1827.21    123.03 o 
  -9   7   8       24.03       67.79     70.26 o 
  -8   7   8       25.23       18.25     87.49 o 
  -7   7   8      620.25      580.42    110.75 o 
  -6   7   8     5412.41     5276.85    254.51 o 
  -5   7   8       49.67      498.51    363.01 o 
  -4   7   8      156.02      168.80     92.39 o 
  -3   7   8     1021.97      914.80    108.94 o 
  -2   7   8     3697.69     3609.01    160.86 o 
  -1   7   8       56.36      -19.38     80.84 o 
   0   7   8     1311.68     1285.59    123.21 o 
   1   7   8     4432.17     4690.58    190.62 o 
   2   7   8      769.75      758.67     91.74 o 
   3   7   8      396.23      354.77     80.41 o 
   4   7   8     1224.09     1251.76    109.49 o 
   5   7   8     2497.00     2691.36    142.77 o 
   6   7   8      270.62      146.51     87.80 o 
   7   7   8     1111.48     1251.44    142.75 o 
   8   7   8      388.07      510.06    115.60 o 
   9   7   8      746.63      738.28    143.02 o 
  10   7   8      162.21      236.07    139.10 o 
  11   7   8      940.77      975.98    150.03 o 
  12   7   8        0.88      -67.99    160.26 o 
  13   7   8        5.67     -123.45     86.79 o 
  14   7   8      103.67       32.01     94.59 o 
 -15   8   8        1.28      392.61    125.60 o 
 -14   8   8     1253.44     1765.59    393.85 o 
 -13   8   8       49.68      157.86    195.68 o 
 -12   8   8     3716.38     3839.47    212.42 o 
 -11   8   8      332.24      389.05    104.56 o 
 -10   8   8      857.43      878.46    113.16 o 
  -9   8   8      306.81      325.18     97.62 o 
  -8   8   8     4440.33     4555.45    174.98 o 
  -7   8   8      280.59      199.77     86.80 o 
  -6   8   8      395.93      238.22     92.37 o 
  -5   8   8     1026.28     1065.30    142.26 o 
  -4   8   8    14086.55    13988.96    301.50 o 
  -3   8   8      847.20      827.02    116.66 o 
  -2   8   8     1017.30      840.69    151.17 o 
  -1   8   8     4984.15     4817.31    311.30 o 
   0   8   8     3402.29     3060.63    194.71 o 
   1   8   8      499.20      408.17    102.57 o 
   2   8   8     3921.58     4253.67    198.68 o 
   3   8   8     5159.96     5399.84    167.57 o 
   4   8   8      596.87      482.16     88.15 o 
   5   8   8      502.13      695.82    123.33 o 
   6   8   8     3266.49     3515.05    229.33 o 
   7   8   8     3539.34     3747.70    202.34 o 
   8   8   8       36.82       -4.15     91.88 o 
   9   8   8     1972.19     1974.93    158.95 o 
  10   8   8      354.84      350.02    112.60 o 
  11   8   8      334.44      203.76    107.48 o 
  12   8   8        1.38      -66.80    107.61 o 
  13   8   8     1394.05     1674.19    211.29 o 
 -14   9   8      881.18     1317.47    356.05 o 
 -13   9   8       40.93      170.97    218.80 o 
 -12   9   8      344.63      663.71    142.33 o 
 -11   9   8       54.24      229.21    105.35 o 
 -10   9   8     3710.78     3636.87    167.40 o 
  -9   9   8      451.11      625.94    107.67 o 
  -8   9   8        4.58       88.19     79.85 o 
  -7   9   8        1.56        5.75     75.56 o 
  -6   9   8     4835.43     5532.03    301.35 o 
  -5   9   8      597.54      600.89    112.38 o 
  -4   9   8      627.50      676.81    124.41 o 
  -3   9   8     2095.17     1812.23    380.20 o 
  -2   9   8     2084.65     2169.36    178.61 o 
  -1   9   8      679.14      417.96    124.59 o 
   0   9   8     1704.36     2079.92    307.32 o 
   1   9   8     4127.82     4733.49    351.08 o 
   2   9   8       25.82       42.60     66.77 o 
   3   9   8      862.58      808.36    108.72 o 
   4   9   8     2393.86     2431.98    192.31 o 
   5   9   8     1471.31     1645.43    263.56 o 
   6   9   8       16.85      154.54    105.00 o 
   7   9   8      594.70      657.46    119.22 o 
   8   9   8      593.44      548.81    124.34 o 
   9   9   8      469.44      399.39    164.46 o 
  10   9   8       32.59       75.20     98.43 o 
  11   9   8     1062.91     1142.11    154.01 o 
  12   9   8        0.16       17.52    129.49 o 
  13   9   8       22.87       28.80    102.77 o 
 -14  10   8       24.86      319.09    431.64 o 
 -13  10   8        3.02      171.55    120.10 o 
 -12  10   8        8.54      174.58    458.49 o 
 -11  10   8        1.93       63.49    111.53 o 
 -10  10   8        1.76      131.61     93.40 o 
  -9  10   8      341.50      339.97     81.47 o 
  -8  10   8        4.56       86.17     97.52 o 
  -7  10   8       23.09      132.63     89.24 o 
  -6  10   8      318.97      378.65    103.05 o 
  -5  10   8      290.63      189.94     81.10 o 
  -4  10   8      229.84      387.69    109.61 o 
  -3  10   8      576.88      617.48    135.92 o 
  -2  10   8       52.80       44.56    126.31 o 
  -1  10   8      113.23       -9.55    123.06 o 
   0  10   8       36.53       -3.69    106.77 o 
   1  10   8      186.74      253.66    119.46 o 
   2  10   8       14.83      -76.08     84.35 o 
   3  10   8       21.91        7.46     83.77 o 
   4  10   8      103.32      152.10    140.47 o 
   5  10   8        1.89       67.12    271.52 o 
   6  10   8     1320.83     1285.70    210.85 o 
   7  10   8       92.31       82.46    129.89 o 
   8  10   8       77.19       34.21    144.16 o 
   9  10   8       16.40       12.01    123.51 o 
  10  10   8       21.80       52.23     91.29 o 
  11  10   8       68.01      130.79    114.68 o 
  12  10   8       37.46       50.22    103.89 o 
  13  10   8        7.05       46.48    118.98 o 
 -13  11   8        1.15      164.59    119.16 o 
 -12  11   8      117.88      457.36    194.93 o 
 -11  11   8       64.13      244.54    144.33 o 
 -10  11   8     1919.90     2094.73    189.34 o 
  -9  11   8       34.62      133.77     97.88 o 
  -8  11   8       91.67       88.52     92.42 o 
  -7  11   8     2344.78     2334.87    151.10 o 
  -6  11   8     1235.19     1421.17    125.24 o 
  -5  11   8      255.93      305.17    103.66 o 
  -4  11   8      196.54       74.89     88.23 o 
  -3  11   8      748.30      757.86    183.00 o 
  -2  11   8     2514.93     2480.20    198.19 o 
  -1  11   8      222.13      273.45    116.64 o 
   0  11   8      928.28      829.21    141.22 o 
   1  11   8     1706.64     1904.26    186.05 o 
   2  11   8      504.58      548.70    106.34 o 
   3  11   8       38.82       34.76    127.30 o 
   4  11   8      146.67       52.56    109.47 o 
   5  11   8     1019.99     1232.48    221.79 o 
   6  11   8       59.21      136.88    123.19 o 
   7  11   8     1393.39     1561.06    190.11 o 
   8  11   8      152.40      272.66    183.99 o 
   9  11   8      317.08      329.20    162.50 o 
  10  11   8       29.40      -52.06    123.63 o 
  11  11   8      808.69      916.59    164.40 o 
  12  11   8      168.58       99.00    129.10 o 
 -13  12   8       42.75      222.05    279.47 o 
 -12  12   8     2275.88     2531.16    239.78 o 
 -11  12   8      227.90      242.56    224.77 o 
 -10  12   8      473.56      625.27    264.55 o 
  -9  12   8      207.07     2256.87   1687.17 o 
  -8  12   8     4552.35     4819.30    196.92 o 
  -7  12   8       45.64      -22.82     78.02 o 
  -6  12   8       30.38      -70.95     92.72 o 
  -5  12   8     1226.19     1214.32    177.43 o 
  -4  12   8     5558.71     5213.73   1184.53 o 
  -3  12   8      184.73      167.70     92.29 o 
  -2  12   8     2723.61     2706.61    169.40 o 
  -1  12   8     2637.02     2683.44    162.71 o 
   0  12   8     2083.97     2358.41    196.91 o 
   1  12   8      186.99      205.01     96.45 o 
   2  12   8     1535.71     1625.48    172.93 o 
   3  12   8     2176.91     2216.47    182.31 o 
   4  12   8      588.78      535.62    132.78 o 
   5  12   8     1434.16     1740.48    276.49 o 
   6  12   8     1477.79     1444.72    173.32 o 
   7  12   8     1654.72     2059.88    441.59 o 
   8  12   8       43.02      154.73    131.41 o 
   9  12   8     1209.54     1237.03    199.91 o 
  10  12   8      273.05      251.43    131.41 o 
  11  12   8      250.84      220.30    142.36 o 
 -12  13   8      304.11      315.31    136.24 o 
 -11  13   8        2.66       79.63    123.47 o 
 -10  13   8     2751.90     2747.97    249.47 o 
  -9  13   8       52.46        1.19    167.66 o 
  -8  13   8       28.59      -71.15    166.49 o 
  -7  13   8       16.78       21.15     85.16 o 
  -6  13   8     2371.20     2327.32    151.98 o 
  -5  13   8      611.93      544.83    108.43 o 
  -4  13   8     1705.65     1757.55    147.37 o 
  -3  13   8      531.44      544.30    125.14 o 
  -2  13   8     1058.18     1255.39    133.13 o 
  -1  13   8      792.07      737.86    110.94 o 
   0  13   8      897.62      774.27    118.66 o 
   1  13   8     1459.84     1494.28    175.07 o 
   2  13   8     1188.24     1198.29    161.68 o 
   3  13   8      500.46      217.57    139.89 o 
   4  13   8      744.42      699.33    156.15 o 
   5  13   8     1874.06     2156.21    302.35 o 
   6  13   8      182.09      135.26    224.77 o 
   7  13   8      353.31      358.61    143.30 o 
   8  13   8      336.10      549.89    153.41 o 
   9  13   8      460.49      564.41    153.77 o 
  10  13   8      152.36      282.86    142.78 o 
  11  13   8      550.01      652.98    169.56 o 
 -11  14   8        1.70       65.18    144.88 o 
 -10  14   8        6.80       -8.15    172.71 o 
  -9  14   8      359.29      285.64    162.63 o 
  -8  14   8      179.35        0.80    148.38 o 
  -7  14   8       66.09      -97.24    155.15 o 
  -6  14   8       25.27        6.66     82.79 o 
  -5  14   8      267.80      356.00    108.83 o 
  -4  14   8       41.49      212.19    113.10 o 
  -3  14   8      504.40      567.20    107.16 o 
  -2  14   8      255.13      261.62     87.14 o 
  -1  14   8      154.76      138.73    103.92 o 
   0  14   8      107.00      103.43    149.18 o 
   1  14   8       10.40        2.77     95.97 o 
   2  14   8       60.27       62.06    137.00 o 
   3  14   8        4.40      130.96    123.06 o 
   4  14   8       30.30      -28.50    115.98 o 
   5  14   8       55.40       76.16    177.03 o 
   6  14   8       11.09       -5.97    165.10 o 
   7  14   8       15.26       64.08    120.47 o 
   8  14   8      237.01      182.12    156.26 o 
   9  14   8       13.25      -21.94    133.66 o 
  10  14   8        1.15     -146.16    194.93 o 
 -10  15   8      762.28      649.01    171.83 o 
  -9  15   8      115.94      -75.63    279.47 o 
  -8  15   8       21.14     -134.36    202.89 o 
  -7  15   8      800.18      479.06    271.52 o 
  -6  15   8      630.14      572.72    232.58 o 
  -5  15   8       65.93      100.73    102.51 o 
  -4  15   8       14.32      147.67    164.10 o 
  -3  15   8     1508.15     1778.27    157.91 o 
  -2  15   8     1119.87     1297.70    142.81 o 
  -1  15   8      125.64      -53.71    183.00 o 
   0  15   8      576.17      659.22    145.09 o 
   1  15   8      823.09      937.95    172.39 o 
   2  15   8      206.66      297.43    116.11 o 
   3  15   8      186.04      281.98    147.27 o 
   4  15   8      201.32      261.01    150.53 o 
   5  15   8      605.32      758.68    165.24 o 
   6  15   8      190.23      260.58    190.96 o 
   7  15   8      572.43      487.34    252.62 o 
   8  15   8       54.91      -24.52    106.57 o 
   9  15   8      178.44      245.77    130.72 o 
 -10  16   8      121.34      -28.39    157.82 o 
  -9  16   8      174.23      -62.99    256.60 o 
  -8  16   8     2413.68     2494.48    278.43 o 
  -7  16   8       24.11     -179.70    366.00 o 
  -6  16   8       12.15       81.55    157.14 o 
  -5  16   8      719.27      722.05    147.66 o 
  -4  16   8     2202.93     2287.39    206.70 o 
  -3  16   8        1.63       43.56    108.77 o 
  -2  16   8     1156.59     1275.60    184.86 o 
  -1  16   8     1417.43     1406.31    240.68 o 
   0  16   8      916.69      986.77    165.67 o 
   1  16   8        3.59       -5.61    130.29 o 
   2  16   8     1099.18     1142.86    169.18 o 
   3  16   8     1931.22     2046.49    205.97 o 
   4  16   8       99.66       49.54    131.28 o 
   5  16   8      491.84      493.11    149.01 o 
   6  16   8      413.79      387.88    246.65 o 
   7  16   8     1097.19      815.54    230.74 o 
   8  16   8       30.36       29.84    169.08 o 
  -8  17   8        3.54      212.84    186.98 o 
  -7  17   8        0.33      123.33    175.04 o 
  -6  17   8     1645.37     1656.94    278.48 o 
  -5  17   8      325.98      558.94    200.90 o 
  -4  17   8      407.06      560.06    169.08 o 
  -3  17   8      151.70      152.17    135.03 o 
  -2  17   8      179.04      109.40    149.18 o 
  -1  17   8       21.08      -82.92    207.86 o 
   0  17   8      738.11      855.59    177.07 o 
   1  17   8     1696.15     1632.12    183.22 o 
   2  17   8      252.95      261.57    151.79 o 
   3  17   8       45.93       -0.09    120.57 o 
   4  17   8      792.18      669.72    141.95 o 
   5  17   8      738.25      736.58    161.90 o 
   6  17   8        3.52        1.99    210.85 o 
   7  17   8      217.45      196.92    183.00 o 
  -7  18   8      107.74      230.74    244.66 o 
  -6  18   8       51.69      -15.91    222.78 o 
  -5  18   8      106.25      206.87    175.04 o 
  -4  18   8        2.58      183.00    212.84 o 
  -3  18   8      190.00      240.68    198.91 o 
  -2  18   8       17.41       -1.99    184.99 o 
  -1  18   8       10.59       51.42    120.82 o 
   0  18   8      176.36      258.59    151.90 o 
   1  18   8       26.08       11.55    143.28 o 
   2  18   8      272.37      315.84    138.12 o 
   3  18   8       75.13      -43.46    117.47 o 
   4  18   8       58.61       53.75    127.14 o 
   5  18   8       35.70       -7.88    122.76 o 
   6  18   8       82.79      109.22    151.08 o 
  -5  19   8       15.02      290.41    230.74 o 
  -2  19   8      643.90      902.51    179.23 o 
  -1  19   8       56.37        1.77    118.05 o 
   0  19   8      278.40      358.19    180.02 o 
   1  19   8      206.01      528.67    201.90 o 
   2  19   8      476.44      404.24    161.59 o 
   3  19   8      131.28      252.94    194.93 o 
   4  19   8        1.44     -151.52    118.02 o 
 -15   1   9       17.83       88.26     74.21 o 
 -14   1   9        0.75       69.92     65.81 o 
 -13   1   9     1288.36     1453.91    125.37 o 
 -12   1   9        2.63      -78.02     79.66 o 
 -11   1   9     1260.07     1275.62    115.06 o 
 -10   1   9      725.47      655.54     95.51 o 
  -9   1   9     3647.99     3437.71    152.12 o 
  -8   1   9       56.88       93.34     71.36 o 
  -7   1   9      880.70      952.59     92.08 o 
  -6   1   9     2197.60     1959.21    121.44 o 
  -5   1   9        1.92       -3.75     70.34 o 
  -4   1   9      798.48      696.39     99.70 o 
  -3   1   9     1368.08     1336.92    241.68 o 
  -2   1   9      721.82      732.00    178.03 o 
  -1   1   9      248.66      219.33     81.29 o 
   0   1   9      890.09      972.70     94.48 o 
   1   1   9     4063.94     4075.84    152.33 o 
   2   1   9     1209.02     1303.55    109.69 o 
   3   1   9       52.03      107.53     78.76 o 
   4   1   9     2259.32     2299.46    207.59 o 
   5   1   9      669.38      635.75    105.05 o 
   6   1   9       57.97       34.78     75.17 o 
   7   1   9      433.85      375.98     94.81 o 
   8   1   9     3166.20     3399.44    167.22 o 
   9   1   9       43.86        9.17     86.22 o 
  10   1   9      242.96      176.27    120.81 o 
  11   1   9       74.05     -212.02    164.55 o 
  12   1   9      661.86      526.21    271.52 o 
  13   1   9        9.11     -204.18    136.12 o 
 -15   2   9     2056.71     2244.52    124.38 o 
 -14   2   9        8.79       25.79     71.40 o 
 -13   2   9       98.70       66.75     83.03 o 
 -12   2   9      332.28      308.37     96.74 o 
 -11   2   9     4844.51     4779.04    406.25 o 
 -10   2   9       95.21       31.61     77.32 o 
  -9   2   9     2596.65     2384.87    140.02 o 
  -8   2   9      739.44      681.92     96.06 o 
  -7   2   9     3658.99     3612.41    148.56 o 
  -6   2   9      846.83      867.37     93.68 o 
  -5   2   9     7009.56     6607.75    211.53 o 
  -4   2   9     4112.09     4226.92    208.64 o 
  -3   2   9       77.61      207.32    105.85 o 
  -2   2   9      308.81      209.35    103.31 o 
  -1   2   9     7851.00     7615.89    182.98 o 
   0   2   9     3626.13     3598.95    173.41 o 
   1   2   9      299.46      354.77     87.69 o 
   2   2   9     4668.50     4854.79    160.93 o 
   3   2   9     2556.40     2676.87    132.11 o 
   4   2   9      438.80      363.39     81.80 o 
   5   2   9      326.79      316.71     89.83 o 
   6   2   9     6398.26     6606.57    203.38 o 
   7   2   9      288.79      224.11     88.24 o 
   8   2   9       48.26      112.55     88.67 o 
   9   2   9      508.89      479.38    127.43 o 
  10   2   9     3204.27     3209.82    207.12 o 
  11   2   9       10.56     -111.97    111.68 o 
  12   2   9      498.93      519.76    178.19 o 
  13   2   9       59.19      -61.26    142.33 o 
 -15   3   9       21.00      109.30     96.95 o 
 -14   3   9       24.78       42.67     74.29 o 
 -13   3   9     2209.86     2029.52    120.78 o 
 -12   3   9       80.22      146.05     76.31 o 
 -11   3   9      747.40      772.70    100.89 o 
 -10   3   9      150.48      246.26     85.74 o 
  -9   3   9     1737.42     1634.09    125.00 o 
  -8   3   9        0.39       -0.17     83.30 o 
  -7   3   9     3103.20     2841.33    137.14 o 
  -6   3   9     1203.74     1295.22    123.54 o 
  -5   3   9       49.41      -68.26     81.01 o 
  -4   3   9      182.16      182.47     92.43 o 
  -3   3   9     1557.93     1673.42    169.13 o 
  -2   3   9     3062.51     3261.60    480.37 o 
  -1   3   9      484.34      477.17     81.26 o 
   0   3   9     2699.96     2641.96    127.79 o 
   1   3   9     5163.10     4828.89    161.70 o 
   2   3   9      550.48      506.12     86.17 o 
   3   3   9       76.85      162.20     76.22 o 
   4   3   9     2598.26     2682.00    140.33 o 
   5   3   9      210.16      238.12     78.25 o 
   6   3   9      136.44      114.68     82.32 o 
   7   3   9      309.33      245.96     93.85 o 
   8   3   9     2311.54     2147.39    173.09 o 
   9   3   9       10.53     -126.65    117.15 o 
  10   3   9      223.81      264.91    114.18 o 
  11   3   9       62.49      -49.63    108.37 o 
  12   3   9      433.92      299.33    129.83 o 
  13   3   9        6.97     -157.72    125.16 o 
 -14   4   9       33.27       68.06     68.07 o 
 -13   4   9       13.72       80.20     73.06 o 
 -12   4   9       12.73       13.87     62.72 o 
 -11   4   9        4.10       33.29     76.63 o 
 -10   4   9        2.15        3.55     73.27 o 
  -9   4   9      245.73      327.48     78.30 o 
  -8   4   9      172.66      110.62     80.39 o 
  -7   4   9       22.79        0.46    121.54 o 
  -6   4   9        0.47      102.51     88.07 o 
  -5   4   9        8.88      122.07     94.86 o 
  -4   4   9        8.48      489.31    215.19 o 
  -3   4   9        8.88      -62.04    106.90 o 
  -2   4   9      430.55      468.57    129.04 o 
  -1   4   9        0.07      -26.26     78.74 o 
   0   4   9       17.68        4.70     74.75 o 
   1   4   9       18.90       90.39     77.85 o 
   2   4   9       30.64      -30.93     77.47 o 
   3   4   9        0.35       47.14     73.36 o 
   4   4   9      166.09      181.76     87.33 o 
   5   4   9        0.85       39.22     72.41 o 
   6   4   9        0.06      -94.68     89.69 o 
   7   4   9        1.94      -17.57     78.41 o 
   8   4   9       15.81       36.97    100.96 o 
   9   4   9       44.88       78.30    104.17 o 
  10   4   9       17.02       17.59    105.03 o 
  11   4   9       63.72     -137.57    122.41 o 
  12   4   9       55.97       24.20    107.46 o 
  13   4   9        1.09     -201.82    166.67 o 
 -14   5   9      102.69      175.82     76.26 o 
 -13   5   9     1254.91     1217.27    103.25 o 
 -12   5   9        7.75        8.15     66.78 o 
 -11   5   9      108.26      147.76     82.34 o 
 -10   5   9      545.21      569.66    103.20 o 
  -9   5   9     1240.91     1123.42    131.93 o 
  -8   5   9      257.84      251.28    104.24 o 
  -7   5   9     2002.38     1995.80    150.69 o 
  -6   5   9     1246.33     1663.54    200.34 o 
  -5   5   9       84.25      201.43    131.87 o 
  -4   5   9     2251.63     2312.10    410.75 o 
  -3   5   9     3284.16     3227.55    404.79 o 
  -2   5   9      434.48      505.20    116.72 o 
  -1   5   9      653.71      522.15     94.95 o 
   0   5   9      752.93      811.79     90.20 o 
   1   5   9     1104.01     1098.40    108.69 o 
   2   5   9      767.18      722.89     91.68 o 
   3   5   9      256.90      171.18     71.50 o 
   4   5   9     3040.20     3351.24    152.04 o 
   5   5   9      759.61      825.04     97.56 o 
   6   5   9       91.91       40.84     83.36 o 
   7   5   9      184.18      164.63    112.24 o 
   8   5   9     1951.42     2369.26    198.74 o 
   9   5   9       60.24       41.91    100.00 o 
  10   5   9      213.15      313.62    166.75 o 
  11   5   9       63.79       74.04    118.07 o 
  12   5   9      460.45      508.12    129.22 o 
  13   5   9        1.35     -103.07    108.42 o 
 -14   6   9       21.90      185.58    163.30 o 
 -13   6   9       92.39      277.93     98.92 o 
 -12   6   9       98.06      128.63     88.24 o 
 -11   6   9     3327.59     3150.02    183.17 o 
 -10   6   9        0.81      -36.87    125.31 o 
  -9   6   9     1779.32     1788.48    146.96 o 
  -8   6   9     1123.73     1227.98    126.78 o 
  -7   6   9     1087.51     1333.64    127.04 o 
  -6   6   9      537.67      494.97    104.36 o 
  -5   6   9     6533.96     6501.55    239.37 o 
  -4   6   9     2502.54     2537.61    192.68 o 
  -3   6   9      721.67     1280.25    464.46 o 
  -2   6   9     2410.01     2579.75    212.33 o 
  -1   6   9     4242.17     4036.54    178.83 o 
   0   6   9     2395.49     2581.31    149.30 o 
   1   6   9       79.91      139.34     75.78 o 
   2   6   9     2617.02     2749.01    142.02 o 
   3   6   9     2718.22     2563.45    150.31 o 
   4   6   9     1463.78     1456.02    119.50 o 
   5   6   9      599.24      574.30     98.17 o 
   6   6   9     6771.96     6980.56    254.44 o 
   7   6   9      422.34      345.71    119.68 o 
   8   6   9       76.91      184.11    105.35 o 
   9   6   9      342.50      276.15    119.88 o 
  10   6   9     1681.43     1717.04    209.94 o 
  11   6   9        6.93        4.00    107.55 o 
  12   6   9      496.30      563.24    152.77 o 
  13   6   9       38.38      -12.36    103.54 o 
 -14   7   9        6.42      775.45    154.03 o 
 -13   7   9     1398.06     1169.49    144.39 o 
 -12   7   9        0.45       31.86     77.42 o 
 -11   7   9      228.19      642.86    274.00 o 
 -10   7   9       70.03      108.27    102.50 o 
  -9   7   9     1118.29     1137.79    123.15 o 
  -8   7   9       13.77      130.44    138.04 o 
  -7   7   9     2786.93     2636.35    161.41 o 
  -6   7   9     1303.46     1492.78    136.70 o 
  -5   7   9      282.13      268.66     85.63 o 
  -4   7   9        0.67      -33.44     96.28 o 
  -3   7   9     3369.29     3542.80    236.85 o 
  -2   7   9     3436.39     3680.22    231.26 o 
  -1   7   9        4.36       -3.37     94.38 o 
   0   7   9     3250.92     3257.48    166.08 o 
   1   7   9     1219.84     1185.47    125.51 o 
   2   7   9      471.31      445.43     87.55 o 
   3   7   9      848.63      915.48     96.28 o 
   4   7   9     1696.80     1799.30    131.46 o 
   5   7   9      514.83      484.16     99.36 o 
   6   7   9      137.42      180.56    110.07 o 
   7   7   9      319.35      370.17    118.32 o 
   8   7   9     1919.36     1838.43    160.07 o 
   9   7   9       17.85     -114.49     94.42 o 
  10   7   9      213.20      472.91    145.31 o 
  11   7   9       45.87      -52.69    112.36 o 
  12   7   9      710.08      844.98    169.34 o 
 -13   8   9        0.42       18.70    114.12 o 
 -12   8   9        0.14      -16.58    110.96 o 
 -11   8   9      100.90      218.73     85.82 o 
 -10   8   9       54.59      733.11    588.31 o 
  -9   8   9       14.37       40.33     82.57 o 
  -8   8   9       31.33      159.96    126.31 o 
  -7   8   9       62.85      445.62    193.18 o 
  -6   8   9      113.42      541.34    191.83 o 
  -5   8   9        0.27      212.79    294.39 o 
  -4   8   9        4.45      249.31    255.60 o 
  -3   8   9      685.63      601.97    140.90 o 
  -2   8   9      284.30      418.76    129.70 o 
  -1   8   9       83.65      174.25     87.03 o 
   0   8   9      242.99      286.83    106.52 o 
   1   8   9        1.06       53.06     89.64 o 
   2   8   9       12.54      -63.44     89.82 o 
   3   8   9      295.20      238.71     99.53 o 
   4   8   9      133.27      162.08     84.73 o 
   5   8   9      245.74      289.22    104.30 o 
   6   8   9        0.02      -45.47     92.54 o 
   7   8   9       33.49       56.92     86.02 o 
   8   8   9       13.61       26.73    111.09 o 
   9   8   9      138.82      104.12    115.13 o 
  10   8   9      109.20      267.17    114.57 o 
  11   8   9       43.68       22.91    113.28 o 
  12   8   9        0.11      -30.07    101.51 o 
 -13   9   9      780.79     1228.79    270.41 o 
 -12   9   9        8.97      194.34     98.66 o 
 -11   9   9      203.94      332.57    166.92 o 
 -10   9   9      637.29      774.33    113.01 o 
  -9   9   9     1014.87     1103.78    119.96 o 
  -8   9   9       60.85      849.29    405.66 o 
  -7   9   9     1990.89     2180.59    215.82 o 
  -6   9   9     1076.31     2025.81    335.48 o 
  -5   9   9     1407.66     1351.97    291.41 o 
  -4   9   9     1304.76     1350.37    169.64 o 
  -3   9   9     1414.79     1492.07    176.72 o 
  -2   9   9        2.82      239.11    130.29 o 
  -1   9   9        0.17       23.81     79.22 o 
   0   9   9      539.17      489.77    134.48 o 
   1   9   9     1739.36     1793.92    143.28 o 
   2   9   9      675.18      701.34    116.73 o 
   3   9   9        0.93      -91.36     81.39 o 
   4   9   9     1913.02     1965.11    196.78 o 
   5   9   9      177.01      414.47    159.16 o 
   6   9   9       18.07       -2.76     93.48 o 
   7   9   9       46.78       39.02    108.29 o 
   8   9   9      910.50      915.96    140.74 o 
   9   9   9      104.11       34.63     98.25 o 
  10   9   9      299.11      311.57    117.45 o 
  11   9   9       13.15       74.22    116.15 o 
  12   9   9      403.35      464.64    152.65 o 
 -12  10   9      189.67      413.92    191.33 o 
 -11  10   9     2006.96     2432.41    268.11 o 
 -10  10   9        1.32       47.75     79.44 o 
  -9  10   9     1871.41     1920.59    141.00 o 
  -8  10   9     2166.86     2375.28    186.69 o 
  -7  10   9     1743.12     1901.25    250.75 o 
  -6  10   9        0.43      -42.22     85.95 o 
  -5  10   9     2454.54     2714.42    214.41 o 
  -4  10   9      678.77      573.69    250.63 o 
  -3  10   9      317.57      298.81    141.10 o 
  -2  10   9     1387.02     1270.43    166.51 o 
  -1  10   9     2203.84     2379.09    210.92 o 
   0  10   9      945.32     1096.07    143.44 o 
   1  10   9       25.71      -52.29     79.09 o 
   2  10   9     2117.30     2499.06    172.19 o 
   3  10   9     2831.69     2673.87    229.74 o 
   4  10   9      670.05      647.73    146.74 o 
   5  10   9      587.46      699.49    151.22 o 
   6  10   9     2811.06     2948.78    250.34 o 
   7  10   9      274.82      201.60    138.60 o 
   8  10   9      253.90      268.99    143.22 o 
   9  10   9      205.73      272.76    143.02 o 
  10  10   9     1546.22     1604.78    167.68 o 
  11  10   9        2.14       22.02    114.62 o 
 -12  11   9        7.05       87.52    216.81 o 
 -11  11   9      259.31      486.76    113.79 o 
 -10  11   9       92.74      102.48    139.49 o 
  -9  11   9     1389.51     1631.92    197.48 o 
  -8  11   9      168.14      327.33     93.91 o 
  -7  11   9     1655.61     1879.49    142.34 o 
  -6  11   9      433.16      525.56    105.78 o 
  -5  11   9      371.30      290.66     92.74 o 
  -4  11   9        6.25       20.54    101.62 o 
  -3  11   9     2937.61     2825.33    476.39 o 
  -2  11   9     1915.57     1914.02    203.15 o 
  -1  11   9       78.94       18.75    108.47 o 
   0  11   9      833.65      797.30    132.87 o 
   1  11   9      691.26      781.30    121.59 o 
   2  11   9      378.37      384.71    139.52 o 
   3  11   9      631.92      506.80    128.28 o 
   4  11   9      854.97     1238.65    190.30 o 
   5  11   9      569.08      471.22    162.77 o 
   6  11   9        4.36      110.67    132.12 o 
   7  11   9       62.69       -3.78    146.20 o 
   8  11   9     1456.35     1332.13    183.85 o 
   9  11   9       45.48       34.61    128.03 o 
  10  11   9       68.44       14.73    129.29 o 
  11  11   9       31.89      233.45    132.87 o 
 -11  12   9       27.00      313.45    517.17 o 
 -10  12   9       42.36      146.54    192.54 o 
  -9  12   9       40.92      221.40    128.78 o 
  -8  12   9      156.14      317.94    100.81 o 
  -7  12   9        0.00        8.11    125.22 o 
  -6  12   9      480.46      577.12    115.12 o 
  -5  12   9      296.85      205.39     97.57 o 
  -4  12   9       27.92       48.79    107.08 o 
  -3  12   9      100.07      117.29     98.03 o 
  -2  12   9       56.56      116.51    121.72 o 
  -1  12   9       14.46       86.92    115.50 o 
   0  12   9      199.94      201.24    108.06 o 
   1  12   9        5.69      -93.95     88.73 o 
   2  12   9       88.56      -55.70    204.88 o 
   3  12   9       93.09      105.66    106.20 o 
   4  12   9       98.56      132.51    127.00 o 
   5  12   9       42.99       52.10    126.00 o 
   6  12   9       26.16      -66.16    126.31 o 
   7  12   9       12.84      120.40    223.78 o 
   8  12   9        0.37      -64.03    127.73 o 
   9  12   9      121.51      103.29    157.14 o 
  10  12   9       35.14       28.82    137.07 o 
 -11  13   9      127.98      267.45    455.51 o 
 -10  13   9      514.72      423.50    139.22 o 
  -9  13   9      644.08      718.03    274.73 o 
  -8  13   9       94.66       91.42     98.20 o 
  -7  13   9      460.96      775.91    139.34 o 
  -6  13   9      922.83     1046.30    143.34 o 
  -5  13   9      668.02      677.49    133.43 o 
  -4  13   9      722.80      871.15    139.32 o 
  -3  13   9      844.72      849.69    114.54 o 
  -2  13   9       31.48       91.07    109.09 o 
  -1  13   9       46.68       22.91     93.35 o 
   0  13   9      499.20      538.13    102.89 o 
   1  13   9      676.40      824.40    174.05 o 
   2  13   9      190.37      145.06    137.13 o 
   3  13   9       18.93      -59.67    151.17 o 
   4  13   9     1547.37     1425.24    385.89 o 
   5  13   9      267.11      257.03    134.24 o 
   6  13   9        0.27      -93.64    145.55 o 
   7  13   9       33.62      -31.39    129.41 o 
   8  13   9      651.69      729.96    185.26 o 
   9  13   9      113.46      108.71    154.84 o 
 -10  14   9        0.11       97.31    182.00 o 
  -9  14   9      850.34     1023.57    205.34 o 
  -8  14   9      856.85     1117.89    298.37 o 
  -7  14   9      792.41      869.30    132.40 o 
  -6  14   9      382.31      336.94    124.13 o 
  -5  14   9     1416.96     1508.92    149.78 o 
  -4  14   9     1055.48     1236.82    150.79 o 
  -3  14   9       81.52       28.27    100.88 o 
  -2  14   9      626.67      637.53    132.94 o 
  -1  14   9     1970.01     2077.87    158.81 o 
   0  14   9      519.92      500.43    137.25 o 
   1  14   9        0.71       -3.67    138.11 o 
   2  14   9     1640.69     1875.28    198.72 o 
   3  14   9     1071.24      777.75    266.54 o 
   4  14   9      197.99      101.45    224.77 o 
   5  14   9      283.23      404.84    136.45 o 
   6  14   9     1735.82     1440.13    248.64 o 
   7  14   9      180.28      238.55    141.28 o 
   8  14   9       13.90      -46.60    107.05 o 
  -9  15   9      512.23      394.66    242.67 o 
  -8  15   9        6.10     -109.40    224.77 o 
  -7  15   9     1230.76     1412.28    268.53 o 
  -6  15   9      249.09      377.32    152.33 o 
  -5  15   9      140.96      131.38    100.41 o 
  -4  15   9       52.54      104.46     87.63 o 
  -3  15   9      994.39     1048.68    146.14 o 
  -2  15   9      867.24     1090.94    136.07 o 
  -1  15   9      111.99      127.30    208.86 o 
   0  15   9      387.36      366.45    154.24 o 
   1  15   9     1059.24     1116.85    161.68 o 
   2  15   9      311.40      472.09    158.30 o 
   3  15   9      111.12      141.23    163.11 o 
   4  15   9      740.41      741.94    228.75 o 
   5  15   9       68.51      240.68    186.98 o 
   6  15   9       47.50       14.85    143.79 o 
   7  15   9      258.82      217.91    143.22 o 
  -8  16   9       95.37      115.37    173.05 o 
  -7  16   9        0.73      -97.47    208.86 o 
  -6  16   9      388.33      292.40    232.73 o 
  -5  16   9      100.83      280.15    133.19 o 
  -4  16   9      207.75      306.03    131.05 o 
  -3  16   9      164.25      226.95    101.84 o 
  -2  16   9       57.60     -105.42    181.01 o 
  -1  16   9      171.03      127.30    157.14 o 
   0  16   9      124.72      178.12    129.89 o 
   1  16   9       98.34      113.60    149.11 o 
   2  16   9        3.72      -52.24    117.09 o 
   3  16   9        3.20       81.04    105.38 o 
   4  16   9       52.55      268.53    236.71 o 
   5  16   9       16.02      181.01    179.02 o 
   6  16   9        0.09       -7.96    224.77 o 
  -6  17   9      140.89      549.00    250.63 o 
  -5  17   9      271.20      340.14    224.77 o 
  -4  17   9      450.46      413.59    153.17 o 
  -3  17   9      604.18      714.10    196.92 o 
  -2  17   9      164.05      194.93    202.89 o 
  -1  17   9      209.17      292.52    139.47 o 
   0  17   9      600.38      768.28    174.60 o 
   1  17   9      127.47      207.69    133.95 o 
   2  17   9       14.50     -185.63    131.98 o 
   3  17   9       11.39       39.50    118.37 o 
   4  17   9      587.58      785.70    278.48 o 
   5  17   9      185.60      358.04    248.64 o 
  -3  18   9      120.40       89.51    198.91 o 
  -2  18   9      643.57      467.44    224.77 o 
  -1  18   9     1154.53     1314.25    201.00 o 
   0  18   9      166.71      212.86    154.70 o 
   1  18   9        3.89        3.05    108.94 o 
   2  18   9      770.38      957.63    172.87 o 
 -14   0  10      199.29      268.90    172.06 o 
 -13   0  10      120.98      286.40    141.10 o 
 -12   0  10     1730.58     1563.64    240.68 o 
 -11   0  10      709.36      740.87    291.41 o 
 -10   0  10      193.68      175.04    198.91 o 
  -9   0  10     1024.44      827.69    135.37 o 
  -8   0  10     7438.94     7285.58    308.13 o 
  -7   0  10     1936.48     2063.62    216.81 o 
  -6   0  10       45.59       83.84    104.61 o 
  -5   0  10     1041.91      821.88    135.02 o 
  -4   0  10     3478.95     3484.94    336.16 o 
  -3   0  10     1128.94      964.72    192.94 o 
  -2   0  10     2297.50     1923.48    250.63 o 
  -1   0  10     3063.59     3292.00    302.35 o 
   0   0  10      575.92      543.03    173.05 o 
   1   0  10        2.86      -74.22     96.54 o 
   2   0  10     1664.57     1441.81    171.16 o 
   3   0  10     3425.03     3146.52    209.35 o 
   4   0  10      244.57      126.42    114.22 o 
   5   0  10      688.13      680.20    134.67 o 
   6   0  10     1084.57     1159.68    151.79 o 
   7   0  10     1810.91     1772.54    190.96 o 
   8   0  10       43.33       44.65    145.76 o 
   9   0  10     3206.73     3432.96    240.95 o 
  10   0  10        0.58     -155.15    230.74 o 
  11   0  10       30.28     -103.43    246.65 o 
  12   0  10       24.27     -306.32    232.73 o 
 -13   1  10      167.25      197.92     82.87 o 
 -12   1  10      155.12      114.05     84.37 o 
 -11   1  10       79.19       99.09     79.63 o 
 -10   1  10     2438.03     2516.87    178.45 o 
  -9   1  10      416.60      445.43     86.60 o 
  -8   1  10      395.07      422.53     87.09 o 
  -7   1  10      818.03      847.74    101.81 o 
  -6   1  10     4155.08     4063.79    162.99 o 
  -5   1  10      169.00      240.51    122.83 o 
  -4   1  10      283.93      319.11    113.06 o 
  -3   1  10      952.52      879.51    150.07 o 
  -2   1  10       20.18        8.90    178.03 o 
  -1   1  10       23.38       48.63    114.68 o 
   0   1  10      665.15      616.19    138.01 o 
   1   1  10     1818.31     1792.83    119.22 o 
   2   1  10      214.03      210.57     86.30 o 
   3   1  10      452.60      467.05     96.75 o 
   4   1  10      412.15      252.93     86.70 o 
   5   1  10     2075.74     1900.19    131.66 o 
   6   1  10       43.99      -49.93     87.96 o 
   7   1  10     1207.54     1304.51    128.55 o 
   8   1  10       70.85       53.99     91.82 o 
   9   1  10       48.20        0.89     83.55 o 
  10   1  10       36.35     -100.55    105.11 o 
  11   1  10      549.40      525.63    180.40 o 
  12   1  10        1.10     -173.28    145.76 o 
 -13   2  10        0.18       89.33     80.41 o 
 -12   2  10        2.59       63.98     77.99 o 
 -11   2  10       26.30      148.69     81.10 o 
 -10   2  10       41.16      162.16     94.37 o 
  -9   2  10       52.57      118.31     77.41 o 
  -8   2  10       40.24       40.76     73.85 o 
  -7   2  10        6.36      -13.88     66.61 o 
  -6   2  10       15.68      122.62     90.62 o 
  -5   2  10       21.80      153.94    108.27 o 
  -4   2  10      645.32      484.93    268.53 o 
  -3   2  10       58.69        3.06    110.76 o 
  -2   2  10       23.30      -48.36    109.91 o 
  -1   2  10       55.70      -21.29     89.89 o 
   0   2  10      560.97      657.28    127.28 o 
   1   2  10       89.18        1.59     71.78 o 
   2   2  10       16.43       73.44     74.78 o 
   3   2  10       71.33       -5.38     80.54 o 
   4   2  10       54.51       50.55     83.06 o 
   5   2  10        0.31      -70.07     84.61 o 
   6   2  10        3.56       67.87     79.92 o 
   7   2  10        1.24      -36.29     86.29 o 
   8   2  10        1.03       37.71     95.64 o 
   9   2  10       36.52       78.01     99.24 o 
  10   2  10       22.84      -57.92    110.14 o 
  11   2  10        8.89      -32.91    104.36 o 
  12   2  10       12.98     -110.89    139.09 o 
 -13   3  10      137.78      359.21     93.05 o 
 -12   3  10      254.98      261.87     83.56 o 
 -11   3  10      126.03      176.70     86.32 o 
 -10   3  10     2407.85     2392.44    148.77 o 
  -9   3  10      457.47      389.69     98.76 o 
  -8   3  10       10.96       94.17     99.67 o 
  -7   3  10      731.47      757.82    114.22 o 
  -6   3  10     1908.94     2010.94    305.33 o 
  -5   3  10       29.93      168.47    139.52 o 
  -4   3  10     1099.61     1142.41    179.97 o 
  -3   3  10     3262.10     2817.11    255.60 o 
  -2   3  10       13.75       72.79    132.91 o 
  -1   3  10       66.87     -118.03     99.35 o 
   0   3  10      791.31      731.12    107.48 o 
   1   3  10     2464.69     2506.09    137.69 o 
   2   3  10      389.87      350.44     95.78 o 
   3   3  10      541.10      555.20     98.13 o 
   4   3  10      407.66      404.41     94.80 o 
   5   3  10     1007.46      957.43    113.50 o 
   6   3  10        2.70       23.27    104.22 o 
   7   3  10     1267.74     1449.34    130.26 o 
   8   3  10       99.03       29.29     99.00 o 
   9   3  10       89.68      -35.75    137.85 o 
  10   3  10        6.66     -106.21    123.60 o 
  11   3  10      615.92      585.06    149.50 o 
  12   3  10       18.14     -137.25    171.60 o 
 -13   4  10       39.21      141.10     68.58 o 
 -12   4  10     2052.07     2153.61    171.97 o 
 -11   4  10      304.38      319.89    115.11 o 
 -10   4  10      322.80      312.21    100.86 o 
  -9   4  10      683.58      611.54    162.43 o 
  -8   4  10     4184.67     3907.97    209.26 o 
  -7   4  10      488.20      584.13    101.61 o 
  -6   4  10      774.62      765.51    135.92 o 
  -5   4  10     4106.27     3876.02    247.58 o 
  -4   4  10     3276.05     3039.43    280.47 o 
  -3   4  10      174.53       70.14    135.59 o 
  -2   4  10     1902.39     1829.32    191.99 o 
  -1   4  10     2300.30     2230.87    183.51 o 
   0   4  10      643.69      612.40    108.03 o 
   1   4  10        1.16      -57.49     76.34 o 
   2   4  10     1248.64     1216.14    117.71 o 
   3   4  10     4651.02     4536.78    241.46 o 
   4   4  10       61.80      -58.79     89.67 o 
   5   4  10     1259.15     1410.40    126.09 o 
   6   4  10      932.90     1000.45    118.69 o 
   7   4  10     1771.01     1943.24    182.40 o 
   8   4  10       78.47      204.17    118.02 o 
   9   4  10     2123.47     2668.18    205.66 o 
  10   4  10       17.70     -132.55    122.28 o 
  11   4  10       42.66      -46.92    117.00 o 
  12   4  10        5.64      -65.68    102.97 o 
 -13   5  10       57.96      135.40    110.25 o 
 -12   5  10      132.90      100.54     74.09 o 
 -11   5  10       42.47       84.21     92.65 o 
 -10   5  10     1810.33     1739.49    185.89 o 
  -9   5  10      112.17       91.99     89.16 o 
  -8   5  10      180.82      185.26     98.84 o 
  -7   5  10      904.09      931.20    110.59 o 
  -6   5  10     1920.90     1590.66    178.39 o 
  -5   5  10      215.05      211.75    129.89 o 
  -4   5  10      908.25      770.33    164.10 o 
  -3   5  10     1120.80     1241.43    179.29 o 
  -2   5  10      461.99      338.45    125.69 o 
  -1   5  10      164.69      142.40    102.56 o 
   0   5  10      416.71      413.28    104.61 o 
   1   5  10     1552.01     1507.13    115.85 o 
   2   5  10       79.01      136.03     87.99 o 
   3   5  10        1.01        1.51     76.12 o 
   4   5  10      520.80      566.43    102.44 o 
   5   5  10     2554.87     2567.88    154.28 o 
   6   5  10        1.35       97.87     95.01 o 
   7   5  10      997.69     1202.40    149.55 o 
   8   5  10      207.87      281.55    134.20 o 
   9   5  10       98.58      146.35    110.41 o 
  10   5  10       21.62       60.49    116.91 o 
  11   5  10      527.08      689.03    154.20 o 
 -13   6  10       34.93      165.35     98.69 o 
 -12   6  10       24.99      106.71     81.21 o 
 -11   6  10        3.62      -22.85     80.38 o 
 -10   6  10        2.51        8.45     91.63 o 
  -9   6  10       30.68      -11.42    113.11 o 
  -8   6  10        0.32       74.77     90.91 o 
  -7   6  10      102.32       37.92    102.21 o 
  -6   6  10       39.13       10.30    137.00 o 
  -5   6  10       23.41      137.60    107.59 o 
  -4   6  10       86.29      104.23    105.46 o 
  -3   6  10       67.50       29.53    134.83 o 
  -2   6  10      598.82      628.26    169.08 o 
  -1   6  10        2.21      -20.75    131.28 o 
   0   6  10      183.43      165.19     85.37 o 
   1   6  10        5.36      -20.64     74.45 o 
   2   6  10       12.88      -18.80     84.97 o 
   3   6  10       85.60      -63.76     82.81 o 
   4   6  10       73.60      141.86     81.90 o 
   5   6  10        0.75      -18.21     84.98 o 
   6   6  10        4.33      -47.40    118.47 o 
   7   6  10        3.73      109.27     96.03 o 
   8   6  10       64.87      109.61    112.96 o 
   9   6  10        4.71      -75.34    122.99 o 
  10   6  10        5.69      -62.18    106.65 o 
  11   6  10       10.56      -38.72    118.19 o 
 -12   7  10      274.99      281.41    123.73 o 
 -11   7  10       57.08      242.86    123.98 o 
 -10   7  10     1297.24     1347.75    114.96 o 
  -9   7  10      121.37      229.64    101.01 o 
  -8   7  10       27.13      214.22    134.70 o 
  -7   7  10      629.08      920.48    177.03 o 
  -6   7  10     1714.39     1904.70    384.90 o 
  -5   7  10       32.62      -43.46    126.31 o 
  -4   7  10      460.49      485.33    153.16 o 
  -3   7  10     3186.21     3452.70    236.90 o 
  -2   7  10     1143.65     1078.57    173.70 o 
  -1   7  10      204.23      126.89    116.28 o 
   0   7  10       79.40      -23.90     96.08 o 
   1   7  10     1017.31     1004.29    149.61 o 
   2   7  10      111.10      122.69     84.25 o 
   3   7  10      511.84      481.85    103.33 o 
   4   7  10      450.56      438.27     93.38 o 
   5   7  10      783.21      806.16    135.04 o 
   6   7  10       26.28       86.62    100.19 o 
   7   7  10      862.64     1027.94    143.66 o 
   8   7  10       31.65     -129.16     94.89 o 
   9   7  10      116.02      164.39    109.19 o 
  10   7  10        5.46       56.34    129.82 o 
  11   7  10      247.66      280.30    119.79 o 
 -12   8  10     1616.75     1562.66    152.80 o 
 -11   8  10      296.50      335.67     86.68 o 
 -10   8  10       43.07      161.57     93.60 o 
  -9   8  10      194.94      372.81     86.81 o 
  -8   8  10     3421.82     3768.42    258.07 o 
  -7   8  10      430.42      623.52    133.07 o 
  -6   8  10     1115.08     1020.60    149.79 o 
  -5   8  10     2740.70     3105.48    245.07 o 
  -4   8  10     2099.04     1936.86    195.26 o 
  -3   8  10        0.17      -47.29     95.72 o 
  -2   8  10      443.66      449.76    142.15 o 
  -1   8  10     1927.43     2119.04    199.49 o 
   0   8  10      553.02      498.40    107.57 o 
   1   8  10      154.03      208.75    104.17 o 
   2   8  10     1087.84     1000.29    136.14 o 
   3   8  10     3656.19     4305.80    208.05 o 
   4   8  10        0.07       52.38    100.07 o 
   5   8  10     1300.05     1468.84    144.92 o 
   6   8  10      499.70      580.74    127.60 o 
   7   8  10      934.99      956.93    136.36 o 
   8   8  10       21.67      -42.72     90.59 o 
   9   8  10     1202.74     1666.20    307.40 o 
  10   8  10       68.03       39.59    113.76 o 
 -11   9  10       16.85       90.85     93.12 o 
 -10   9  10     1497.57     1568.08    134.79 o 
  -9   9  10      329.85      547.45    158.04 o 
  -8   9  10        1.75        6.09     91.74 o 
  -7   9  10      284.79      344.82    139.69 o 
  -6   9  10      857.47      996.50    181.03 o 
  -5   9  10       88.60       48.59    119.35 o 
  -4   9  10     1032.20     1134.27    167.03 o 
  -3   9  10      941.89     1095.77    196.92 o 
  -2   9  10      631.47      533.75    137.58 o 
  -1   9  10        5.87      -47.26     92.80 o 
   0   9  10      280.72      251.30    100.56 o 
   1   9  10      646.16      806.83    121.57 o 
   2   9  10       66.13      119.19    100.60 o 
   3   9  10       37.36      102.60     95.10 o 
   4   9  10      676.42      730.17    168.96 o 
   5   9  10     1222.70     1127.83    254.61 o 
   6   9  10       95.28       43.08     94.44 o 
   7   9  10      851.37     1082.32    144.39 o 
   8   9  10      214.56      138.84    102.93 o 
   9   9  10      258.63      397.76    140.88 o 
  10   9  10        0.17       63.50    167.41 o 
 -11  10  10        2.87      244.75    208.19 o 
 -10  10  10        4.01       80.79    166.30 o 
  -9  10  10       65.89      132.91    103.91 o 
  -8  10  10       82.98      351.78    111.97 o 
  -7  10  10      107.78      218.92    110.38 o 
  -6  10  10       48.72      113.81    119.50 o 
  -5  10  10       31.57     -170.48    124.59 o 
  -4  10  10       30.04      192.66    335.17 o 
  -3  10  10        9.61       93.03    142.76 o 
  -2  10  10       80.37       75.11    117.00 o 
  -1  10  10        0.06      -72.83    105.87 o 
   0  10  10       52.37       29.34     93.28 o 
   1  10  10      220.47      157.10    103.15 o 
   2  10  10       68.29       50.43     95.98 o 
   3  10  10        1.53      -46.18    139.47 o 
   4  10  10      437.18      367.50    143.30 o 
   5  10  10       97.64       21.79    106.20 o 
   6  10  10       88.16        9.44    144.96 o 
   7  10  10      108.19       24.01    127.61 o 
   8  10  10        1.82      -34.11    192.94 o 
   9  10  10       26.79       19.49    156.03 o 
 -10  11  10      763.61      978.52    128.49 o 
  -9  11  10       70.68      379.69    143.52 o 
  -8  11  10       39.24      157.02    102.48 o 
  -7  11  10      886.58     1029.98    136.95 o 
  -6  11  10      722.24      811.42    144.84 o 
  -5  11  10       61.46      -31.83    127.30 o 
  -4  11  10      116.53       30.83    136.43 o 
  -3  11  10      639.85      582.70    148.37 o 
  -2  11  10      507.89      463.01    233.72 o 
  -1  11  10      283.90      273.31    128.41 o 
   0  11  10      124.65       33.46    117.90 o 
   1  11  10      778.42      823.24    119.30 o 
   2  11  10      466.19      520.63    157.20 o 
   3  11  10      207.58      262.39    131.36 o 
   4  11  10      427.85      333.31    140.46 o 
   5  11  10      359.64      549.69    148.60 o 
   6  11  10        6.99       87.17    152.08 o 
   7  11  10      613.29      551.54    145.16 o 
   8  11  10        6.17        7.98    108.91 o 
   9  11  10       48.86      187.14    165.94 o 
 -10  12  10       32.91      203.08    165.52 o 
  -9  12  10      216.99      509.53    141.05 o 
  -8  12  10     2491.98     2983.71    209.65 o 
  -7  12  10      272.25      540.32    125.82 o 
  -6  12  10      369.06      251.68    106.43 o 
  -5  12  10     1386.50     1449.88    153.65 o 
  -4  12  10      332.43      370.62    127.46 o 
  -3  12  10      167.73      199.51    118.55 o 
  -2  12  10      645.35      656.40    167.36 o 
  -1  12  10     2244.29     2803.05    240.97 o 
   0  12  10      662.68      707.89    151.20 o 
   1  12  10      322.91      393.54    126.31 o 
   2  12  10      673.11      750.44    174.40 o 
   3  12  10     1123.07     1153.69    214.83 o 
   4  12  10       35.37       -6.74    141.47 o 
   5  12  10      957.13     1176.92    179.65 o 
   6  12  10      189.24      209.41    138.91 o 
   7  12  10      498.97      440.39    172.47 o 
   8  12  10       10.52     -149.45     99.64 o 
  -9  13  10      248.99      387.78    188.97 o 
  -8  13  10       62.39       85.34     99.97 o 
  -7  13  10      108.14      190.18    125.35 o 
  -6  13  10      674.04      890.79    136.25 o 
  -5  13  10       90.27      142.09     92.03 o 
  -4  13  10      197.64      240.89    152.89 o 
  -3  13  10      804.68      746.02    117.89 o 
  -2  13  10      534.10      502.87    154.63 o 
  -1  13  10        2.25      159.13    165.10 o 
   0  13  10      741.39      706.14    214.83 o 
   1  13  10      712.17      810.98    151.60 o 
   2  13  10       49.98       84.39    125.09 o 
   3  13  10      101.88      272.50    143.22 o 
   4  13  10      275.80      509.77    164.26 o 
   5  13  10      648.11      821.34    172.29 o 
   6  13  10      115.64      107.10    114.92 o 
   7  13  10      262.00      351.72    169.27 o 
  -8  14  10       49.45      164.10    163.16 o 
  -7  14  10       59.60      148.33    104.45 o 
  -6  14  10        4.59       35.01    111.19 o 
  -5  14  10       38.72      115.16     89.15 o 
  -4  14  10        2.99      183.99    121.08 o 
  -3  14  10        8.22       62.62     99.91 o 
  -2  14  10      197.24      221.15     93.88 o 
  -1  14  10        3.37       51.72    163.11 o 
   0  14  10        3.60     -111.39    139.24 o 
   1  14  10      226.76      121.34    226.76 o 
   2  14  10       36.98      163.11    177.03 o 
   3  14  10       35.56       77.86    124.33 o 
   4  14  10       18.27       46.41    110.35 o 
   5  14  10       15.55      141.99    135.72 o 
   6  14  10        0.08       97.33    154.24 o 
  -6  15  10      305.76      433.81    123.56 o 
  -5  15  10        6.10     -108.46     93.66 o 
  -4  15  10       50.19       59.99    113.30 o 
  -3  15  10      804.04      986.83    150.04 o 
  -2  15  10      308.62      423.68    228.75 o 
  -1  15  10       68.58      141.23    214.83 o 
   0  15  10       14.43      -77.58    198.91 o 
   1  15  10      180.82      385.89    198.91 o 
   2  15  10      327.66      381.91    242.67 o 
   3  15  10      189.11      169.08    232.73 o 
   4  15  10      222.96      388.46    162.00 o 
   5  15  10      360.00      375.09    140.65 o 
  -4  16  10      475.04      634.06    153.20 o 
  -3  16  10       14.43      200.90    206.87 o 
  -2  16  10      268.07      308.31    224.77 o 
  -1  16  10     1375.12     1689.84    258.59 o 
   0  16  10      204.56      194.02    118.55 o 
   1  16  10      210.89      379.92    248.64 o 
   2  16  10      322.26      155.15    181.01 o 
   3  16  10      801.74     1127.83    258.59 o 
 -12   1  11        0.39       99.63     95.61 o 
 -11   1  11      301.19      299.27     85.99 o 
 -10   1  11      496.92      479.63     88.89 o 
  -9   1  11      881.08      784.68     99.85 o 
  -8   1  11       63.47       50.03    104.82 o 
  -7   1  11      639.85      540.25    156.05 o 
  -6   1  11      627.76      546.17    142.34 o 
  -5   1  11       32.21      -40.17    112.78 o 
  -4   1  11      206.14      318.62    119.46 o 
  -3   1  11     1552.69     1263.74    169.08 o 
  -2   1  11      756.92      771.66    140.31 o 
  -1   1  11      140.23       56.69    136.43 o 
   0   1  11     1149.74     1076.04    164.84 o 
   1   1  11      781.35      613.62    146.40 o 
   2   1  11       66.79        8.49     83.75 o 
   3   1  11       40.88      -37.70     91.57 o 
   4   1  11     1318.50     1393.52    127.86 o 
   5   1  11       23.42     -111.02     76.08 o 
   6   1  11       55.48       57.34     95.28 o 
   7   1  11       64.24       28.48     94.21 o 
   8   1  11     1088.90      967.34    119.26 o 
   9   1  11        0.09     -157.38    104.92 o 
  10   1  11      136.83      -30.51    151.91 o 
 -12   2  11      232.94      388.95    106.34 o 
 -11   2  11     1280.02     1409.13    130.14 o 
 -10   2  11        0.79       50.58     83.71 o 
  -9   2  11     1329.29     1242.62    110.77 o 
  -8   2  11     1518.86     1413.62    179.23 o 
  -7   2  11      741.34      746.75    153.00 o 
  -6   2  11      658.49      614.64    134.27 o 
  -5   2  11     2183.93     2112.96    195.26 o 
  -4   2  11     2445.03     2147.78    190.58 o 
  -3   2  11       75.24       -6.25    119.35 o 
  -2   2  11     1368.41     1547.64    238.69 o 
  -1   2  11     1308.27     1133.46    153.43 o 
   0   2  11      279.28      346.06    151.08 o 
   1   2  11       37.29     -110.80     89.31 o 
   2   2  11     2974.08     3164.29    156.47 o 
   3   2  11      615.99      458.91     94.80 o 
   4   2  11       25.20      -66.80     84.11 o 
   5   2  11       72.55       32.67     98.07 o 
   6   2  11     2546.62     2323.45    147.90 o 
   7   2  11        2.32      -19.26     85.36 o 
   8   2  11      199.96      179.02    121.17 o 
   9   2  11      105.30       57.62    118.59 o 
  10   2  11      817.34      957.52    163.35 o 
 -12   3  11        9.37      111.01    120.87 o 
 -11   3  11      173.19      215.60     92.86 o 
 -10   3  11      383.55      366.68    200.82 o 
  -9   3  11      241.19      205.29    111.28 o 
  -8   3  11       35.02      -52.63     95.95 o 
  -7   3  11     1272.57     1087.32    167.92 o 
  -6   3  11      688.75      711.69    148.63 o 
  -5   3  11      307.84      233.05    129.32 o 
  -4   3  11     1226.11     1029.32    154.70 o 
  -3   3  11     1961.77     1592.85    175.66 o 
  -2   3  11      536.03      539.06    144.77 o 
  -1   3  11      101.56        6.21    102.42 o 
   0   3  11      348.38      509.35    136.22 o 
   1   3  11      220.90      188.92    119.54 o 
   2   3  11      111.98       40.24     83.82 o 
   3   3  11       80.25      186.62    109.43 o 
   4   3  11     1481.50     1785.80    150.03 o 
   5   3  11       12.62      -63.01     96.26 o 
   6   3  11        0.35      -92.58     90.80 o 
   7   3  11       26.87      -58.46    110.46 o 
   8   3  11      735.29      685.53    139.47 o 
   9   3  11        0.54      -38.41    103.82 o 
  10   3  11      187.29      161.14    117.09 o 
 -11   4  11        0.28       90.60    105.85 o 
 -10   4  11       39.80      129.76    126.01 o 
  -9   4  11        5.26      -31.45    116.55 o 
  -8   4  11        1.34       34.81    101.27 o 
  -7   4  11       21.70       44.58    138.41 o 
  -6   4  11       73.91      102.35    108.06 o 
  -5   4  11      106.10      182.38    154.16 o 
  -4   4  11      119.74      100.19    122.24 o 
  -3   4  11        7.18       12.90    119.46 o 
  -2   4  11        2.08      111.53    140.57 o 
  -1   4  11        7.92       38.18    100.56 o 
   0   4  11        0.24        1.82    114.14 o 
   1   4  11       11.16       -9.72    112.91 o 
   2   4  11       23.05      -11.45     73.25 o 
   3   4  11        2.50      -58.77     89.57 o 
   4   4  11       20.80       51.22     89.24 o 
   5   4  11       56.23       47.27     98.51 o 
   6   4  11        0.10      -67.06     88.92 o 
   7   4  11       55.33      -44.37     95.32 o 
   8   4  11        1.12     -155.14    103.43 o 
   9   4  11        0.19       58.12    117.31 o 
  10   4  11        2.68     -148.70    108.89 o 
 -11   5  11      169.64      223.44    144.56 o 
 -10   5  11      251.68      293.96    141.54 o 
  -9   5  11      425.06      361.02    133.66 o 
  -8   5  11       92.32      119.45    131.28 o 
  -7   5  11      675.93      654.41    139.22 o 
  -6   5  11      523.36      533.52    143.34 o 
  -5   5  11       25.12      132.91    181.01 o 
  -4   5  11      360.70      400.08    125.83 o 
  -3   5  11     1407.40     2363.74    713.10 o 
  -2   5  11      850.74      645.08    138.49 o 
  -1   5  11       40.74      -68.39     95.52 o 
   0   5  11     1729.28     1835.97    194.80 o 
   1   5  11       78.61       81.41    141.91 o 
   2   5  11      258.75      178.09     84.98 o 
   3   5  11      106.37      134.29     86.51 o 
   4   5  11     1126.60     1042.08    116.36 o 
   5   5  11      199.65      132.28    103.77 o 
   6   5  11       61.10      124.67     95.72 o 
   7   5  11       75.89      -10.60    107.22 o 
   8   5  11      667.90      723.11    125.38 o 
   9   5  11        0.26      -81.65    109.10 o 
  10   5  11      139.07       16.53    143.02 o 
 -11   6  11     1049.95     1417.93    323.23 o 
 -10   6  11        6.12      -27.85    161.12 o 
  -9   6  11     1016.38      790.83    142.76 o 
  -8   6  11     1160.37     1074.86    196.92 o 
  -7   6  11      345.28      402.91    126.49 o 
  -6   6  11      643.01      579.44    151.20 o 
  -5   6  11     2622.08     2484.90    234.11 o 
  -4   6  11     1075.08     1140.00    275.49 o 
  -3   6  11        1.06       78.92    125.57 o 
  -2   6  11     1381.68     1392.46    167.22 o 
  -1   6  11     1218.35     1040.12    155.38 o 
   0   6  11     1495.61     1238.94    197.92 o 
   1   6  11       47.22       55.25    134.27 o 
   2   6  11     2739.84     2841.35    165.37 o 
   3   6  11      197.91      191.41     85.42 o 
   4   6  11        2.83      -77.71     87.42 o 
   5   6  11      289.04      200.28    102.37 o 
   6   6  11     1844.55     1883.95    212.44 o 
   7   6  11       35.65        6.32    123.86 o 
   8   6  11      136.43      101.21    108.81 o 
   9   6  11       23.49      -84.04    117.80 o 
 -10   7  11      338.30      438.98    143.75 o 
  -9   7  11      351.29      477.72    158.27 o 
  -8   7  11       23.06     -127.78     89.36 o 
  -7   7  11      709.38      669.41    166.24 o 
  -6   7  11     1033.36      803.69    163.91 o 
  -5   7  11        2.67       79.89    108.67 o 
  -4   7  11     1033.24     1039.17    187.91 o 
  -3   7  11      998.31     1274.58    190.55 o 
  -2   7  11      171.47      330.56    208.86 o 
  -1   7  11      157.64       16.23    116.12 o 
   0   7  11      430.55      521.07    145.76 o 
   1   7  11      245.29      303.34    119.55 o 
   2   7  11      193.78      116.44    102.29 o 
   3   7  11      139.60      268.71     99.13 o 
   4   7  11      974.65     1058.11    138.02 o 
   5   7  11       38.41       62.15    124.83 o 
   6   7  11        1.52      -49.24    119.34 o 
   7   7  11       29.55       77.97    114.42 o 
   8   7  11      629.27      717.12    135.66 o 
   9   7  11        2.77     -123.24    108.54 o 
 -10   8  11       85.38      116.05     94.23 o 
  -9   8  11        1.14       57.49    152.17 o 
  -8   8  11        8.90      -77.55    133.39 o 
  -7   8  11        1.56       58.02    100.22 o 
  -6   8  11       48.08       32.35    122.60 o 
  -5   8  11        3.66      -29.96    143.92 o 
  -4   8  11       34.46       62.81    121.00 o 
  -3   8  11       95.32       18.41    114.80 o 
  -2   8  11        0.18       20.61    117.47 o 
  -1   8  11      406.65      425.96    141.80 o 
   0   8  11      144.53      238.69    173.05 o 
   1   8  11      165.04      211.11    147.78 o 
   2   8  11        0.06     -115.90     95.25 o 
   3   8  11        6.87      -34.45     97.68 o 
   4   8  11        0.11       42.78    129.04 o 
   5   8  11       93.73      135.44     97.57 o 
   6   8  11       12.81       -4.58    118.05 o 
   7   8  11       71.59      124.93    112.83 o 
   8   8  11       17.69      261.29    124.24 o 
  -9   9  11      243.61      369.16    105.17 o 
  -8   9  11       96.58       76.69    131.50 o 
  -7   9  11      635.39      683.26    175.11 o 
  -6   9  11      312.25      423.37    233.72 o 
  -5   9  11      166.27       64.26    227.75 o 
  -4   9  11       90.61       25.97    148.38 o 
  -3   9  11      344.77      218.25    148.91 o 
  -2   9  11      371.15      766.67    504.24 o 
  -1   9  11       24.59       99.27    143.55 o 
   0   9  11     1227.97     1260.08    179.55 o 
   1   9  11      127.41       47.23    106.19 o 
   2   9  11       29.81      101.99    103.05 o 
   3   9  11        9.06       -4.04    136.87 o 
   4   9  11     1101.50     1123.94    188.05 o 
   5   9  11      120.57       23.69    147.60 o 
   6   9  11       28.64      -23.94    115.18 o 
   7   9  11       30.44       65.06    108.36 o 
   8   9  11      255.36      371.70    124.69 o 
  -9  10  11      968.61     1261.75    155.29 o 
  -8  10  11      727.43      710.17    126.90 o 
  -7  10  11      392.98      708.13    248.64 o 
  -6  10  11       52.87      171.80    128.69 o 
  -5  10  11     1428.99     1524.82    209.52 o 
  -4  10  11      576.80      738.05    172.93 o 
  -3  10  11        2.25      -34.27    157.14 o 
  -2  10  11      774.38     1005.50    174.13 o 
  -1  10  11      878.69      786.21    151.17 o 
   0  10  11      516.52      842.54    176.95 o 
   1  10  11      112.19       67.57    129.82 o 
   2  10  11     1870.39     2036.86    284.44 o 
   3  10  11      231.15      281.76    148.68 o 
   4  10  11        6.89       60.65    142.34 o 
   5  10  11      136.67      130.00    152.02 o 
   6  10  11     1260.26     1575.39    292.40 o 
   7  10  11       12.96      -24.90    124.37 o 
  -8  11  11        0.33     -115.96    102.35 o 
  -7  11  11      702.34      629.60    124.80 o 
  -6  11  11      804.86      748.02    124.73 o 
  -5  11  11       13.83     -124.30    114.68 o 
  -4  11  11      164.61       70.42    132.28 o 
  -3  11  11      599.13      657.50    155.77 o 
  -2  11  11      102.36      104.72    128.98 o 
  -1  11  11       43.97      -70.57    108.54 o 
   0  11  11      491.39      692.38    174.90 o 
   1  11  11      163.16      206.87    177.03 o 
   2  11  11       78.72      116.28    141.22 o 
   3  11  11      111.00       45.28    137.25 o 
   4  11  11      485.77      469.63    190.96 o 
   5  11  11       32.97        3.90    145.85 o 
   6  11  11        8.96       76.71    133.95 o 
  -7  12  11        2.29       28.35    118.24 o 
  -6  12  11        7.16      -32.55    116.11 o 
  -5  12  11       66.77      123.91     98.00 o 
  -4  12  11       18.94      -37.79    143.22 o 
  -3  12  11        0.31      -24.89    127.30 o 
  -2  12  11       39.43      155.76    124.59 o 
  -1  12  11       64.14        2.47    117.28 o 
   0  12  11      171.00       17.90    208.86 o 
   1  12  11       80.54      260.58    183.00 o 
   2  12  11        0.09       18.07    147.20 o 
   3  12  11       14.51      179.04    146.25 o 
   4  12  11        2.18      -24.91    115.34 o 
   5  12  11       88.04      -11.26    125.69 o 
  -6  13  11      112.12      234.97    128.57 o 
  -5  13  11       24.95      -53.00    116.82 o 
  -4  13  11      206.12      114.40    105.85 o 
  -3  13  11       12.06      -48.73    102.79 o 
  -2  13  11      270.20      582.81    206.87 o 
  -1  13  11        0.70      -23.79    101.27 o 
   0  13  11      734.82      582.81    258.59 o 
   1  13  11      289.79      330.19    188.97 o 
   2  13  11        0.23     -125.07    109.91 o 
   3  13  11       11.22       26.41    103.69 o 
   4  13  11      595.42      914.47    175.80 o 
  -4  14  11      647.41      544.82    124.86 o 
  -3  14  11        2.31      -16.86     91.24 o 
  -2  14  11      654.55      576.85    200.90 o 
  -1  14  11      359.48      493.30    246.65 o 
   0  14  11      222.83      127.30    173.05 o 
   1  14  11       87.52       89.51    220.79 o 
   2  14  11     1047.63     1180.84    180.73 o 
 -10   0  12       21.52      115.37    196.92 o 
  -9   0  12      470.49      336.16    218.80 o 
  -8   0  12     1428.21     1430.18    250.63 o 
  -7   0  12      135.63      344.12    167.09 o 
  -6   0  12      346.42      336.16    175.04 o 
  -5   0  12      927.79      594.75    192.94 o 
  -4   0  12      419.45      137.25    206.87 o 
  -3   0  12        0.07        7.96    147.20 o 
  -2   0  12      281.65      250.63    161.12 o 
  -1   0  12     2605.38     2092.56    284.44 o 
   0   0  12       77.31       47.74    206.87 o 
   1   0  12      262.01      320.25    177.03 o 
   2   0  12      803.19      767.80    210.85 o 
   3   0  12     1412.83     1378.46    282.46 o 
   4   0  12        0.09     -136.80    127.30 o 
   5   0  12     1826.57     1659.55    185.60 o 
   6   0  12        0.20     -102.03    123.33 o 
   7   0  12      188.26      127.85    137.65 o 
   8   0  12        6.68     -104.57    126.82 o 
 -10   1  12      573.87      816.04    161.87 o 
  -9   1  12       82.72      160.60    125.61 o 
  -8   1  12       37.33       54.01    110.37 o 
  -7   1  12      449.04      357.76    125.09 o 
  -6   1  12      691.91      571.06    231.73 o 
  -5   1  12       87.81      -67.17    263.56 o 
  -4   1  12       35.36      -52.44    116.02 o 
  -3   1  12      564.05      545.74    145.17 o 
  -2   1  12      214.85      361.02    292.40 o 
  -1   1  12       92.01       65.61    121.78 o 
   0   1  12      241.20      252.62    120.96 o 
   1   1  12      919.66      865.90    178.36 o 
   2   1  12       15.06       99.46    146.28 o 
   3   1  12      842.54      841.41    174.90 o 
   4   1  12      183.11       46.73     91.70 o 
   5   1  12      303.44      259.61     99.94 o 
   6   1  12        0.33       -8.32     76.16 o 
   7   1  12      201.93      194.22     96.29 o 
   8   1  12        0.04      -84.17     98.87 o 
 -10   2  12        0.12      -27.61    130.10 o 
  -9   2  12        4.46       12.65    114.37 o 
  -8   2  12        6.70       40.58    112.54 o 
  -7   2  12        1.63       50.43    145.21 o 
  -6   2  12       50.00       -0.34    113.12 o 
  -5   2  12       15.40       10.66    115.66 o 
  -4   2  12       27.66      -82.70    113.75 o 
  -3   2  12       65.23       89.16    144.12 o 
  -2   2  12      186.92      125.47    114.63 o 
  -1   2  12       53.64       33.07    159.13 o 
   0   2  12       15.00        3.79    117.97 o 
   1   2  12       38.79       78.38    121.34 o 
   2   2  12       30.48      237.06    130.77 o 
   3   2  12        0.94       36.64    106.45 o 
   4   2  12        1.11      -71.89     80.39 o 
   5   2  12        1.54     -130.20     86.80 o 
   6   2  12        5.83      -80.55     94.74 o 
   7   2  12        1.71      -55.77    107.90 o 
   8   2  12        4.09      -59.39     96.59 o 
  -9   3  12       23.27       75.00    136.09 o 
  -8   3  12        5.37      -74.04    113.75 o 
  -7   3  12      298.40      318.49    132.84 o 
  -6   3  12      183.27       64.90    138.49 o 
  -5   3  12        0.48     -152.33    106.27 o 
  -4   3  12       28.72       -6.96    140.65 o 
  -3   3  12     1201.01     1116.56    175.40 o 
  -2   3  12       44.48       94.70    126.13 o 
  -1   3  12      183.21      222.82    131.72 o 
   0   3  12      640.18      570.80    141.35 o 
   1   3  12     1012.36     1197.07    192.94 o 
   2   3  12      237.70      288.22    136.10 o 
   3   3  12      180.94      214.67    142.22 o 
   4   3  12       26.30     -112.04     93.88 o 
   5   3  12       89.20      137.99     96.25 o 
   6   3  12       10.10      -45.69     92.34 o 
   7   3  12      435.09      539.53    124.82 o 
   8   3  12       11.87     -137.50    160.12 o 
  -9   4  12      536.10      413.99    137.83 o 
  -8   4  12      972.97      881.31    167.33 o 
  -7   4  12       47.52       17.68    139.82 o 
  -6   4  12      295.11      247.29    137.00 o 
  -5   4  12     1006.68      888.96    176.15 o 
  -4   4  12      587.85      549.11    151.50 o 
  -3   4  12        0.95       43.40    119.93 o 
  -2   4  12      362.19      309.31    126.59 o 
  -1   4  12     2969.02     2997.61    322.24 o 
   0   4  12       38.10      -39.73    128.30 o 
   1   4  12      392.06      509.61    164.90 o 
   2   4  12      497.92      507.40    192.94 o 
   3   4  12     1453.71     1490.50    193.21 o 
   4   4  12       24.15      -31.28     81.38 o 
   5   4  12      986.41     1135.64    121.65 o 
   6   4  12       34.00     -128.38    116.96 o 
   7   4  12      116.51       58.79    112.69 o 
  -9   5  12      194.59      198.74    148.26 o 
  -8   5  12       10.94      -51.90     99.74 o 
  -7   5  12      534.79      623.36    152.93 o 
  -6   5  12      340.35      232.24    118.66 o 
  -5   5  12        0.16      -64.11     96.48 o 
  -4   5  12      284.53      273.02    140.03 o 
  -3   5  12      641.31      765.81    148.38 o 
  -2   5  12      306.33      291.93    123.68 o 
  -1   5  12        2.08      111.07    151.08 o 
   0   5  12      199.24      179.66    129.04 o 
   1   5  12     1672.12     1637.51    211.84 o 
   2   5  12       27.40       72.98    152.49 o 
   3   5  12      410.31      396.47    155.66 o 
   4   5  12      249.18      208.43     94.29 o 
   5   5  12      188.95      114.94    105.65 o 
   6   5  12        6.46        8.94    109.17 o 
   7   5  12      316.29      514.69    136.56 o 
  -9   6  12        7.00       33.26    120.34 o 
  -8   6  12        2.25      -38.02    116.12 o 
  -7   6  12       31.46        8.98    122.76 o 
  -6   6  12       25.90      -50.57    114.76 o 
  -5   6  12        0.84      -28.09    102.65 o 
  -4   6  12        4.76       64.65    108.30 o 
  -3   6  12       45.40      133.23    130.95 o 
  -2   6  12        0.19      -97.58    138.54 o 
  -1   6  12        0.41        3.79    119.77 o 
   0   6  12       11.57      100.35    145.53 o 
   1   6  12       56.07      238.91    136.67 o 
   2   6  12       18.84       84.87    124.26 o 
   3   6  12       19.50       33.55    115.54 o 
   4   6  12       15.05      -87.47     90.68 o 
   5   6  12       25.36       37.17    107.37 o 
   6   6  12        0.71      -95.23    104.44 o 
   7   6  12        0.01      -84.53    102.91 o 
  -8   7  12       32.94       21.73    114.76 o 
  -7   7  12      391.63      447.00    133.26 o 
  -6   7  12      400.28      415.94    148.63 o 
  -5   7  12        0.71       -2.56    118.32 o 
  -4   7  12       56.34       66.01    147.60 o 
  -3   7  12      773.83      881.77    172.36 o 
  -2   7  12      170.87      216.81    138.44 o 
  -1   7  12       51.27      -38.07    139.94 o 
   0   7  12       27.69      -56.04    117.56 o 
   1   7  12      470.03      692.71    178.21 o 
   2   7  12       12.84       44.18    106.77 o 
   3   7  12      284.65      376.99    141.31 o 
   4   7  12       37.56       82.49     88.35 o 
   5   7  12      160.25      140.34    122.06 o 
   6   7  12        6.59     -107.16    105.12 o 
  -7   8  12        8.77      -38.79    133.62 o 
  -6   8  12       73.19       99.04    149.67 o 
  -5   8  12     1063.62     1466.71    213.06 o 
  -4   8  12      640.91      658.63    177.89 o 
  -3   8  12        6.84      -62.90    140.46 o 
  -2   8  12      546.12      279.56    159.41 o 
  -1   8  12     1417.40     1337.55    191.04 o 
   0   8  12       65.77       62.04    146.95 o 
   1   8  12      480.87      435.98    140.57 o 
   2   8  12      116.15      201.13    132.86 o 
   3   8  12      821.75      787.69    216.81 o 
   4   8  12       24.89      114.10    130.34 o 
   5   8  12      654.58      773.10    138.83 o 
   6   8  12       32.57       64.22    107.67 o 
  -7   9  12      298.14      311.64    142.95 o 
  -6   9  12      208.30      109.21    118.12 o 
  -5   9  12       21.60      150.20    115.23 o 
  -4   9  12      175.23      232.10    129.38 o 
  -3   9  12      438.80      575.73    140.72 o 
  -2   9  12      230.66      297.49    156.82 o 
  -1   9  12       10.01       43.70    146.57 o 
   0   9  12      404.03      469.45    155.22 o 
   1   9  12      774.17      992.57    262.56 o 
   2   9  12       29.61        3.98    202.89 o 
   3   9  12      284.64      222.78    230.74 o 
   4   9  12       31.41       98.92    124.63 o 
   5   9  12      201.35      254.18    131.41 o 
  -5  10  12       14.12      -66.86    202.89 o 
  -4  10  12        0.45       42.84    145.95 o 
  -3  10  12       22.83       37.95    110.35 o 
  -2  10  12      145.21      183.35    135.55 o 
  -1  10  12       46.55      -65.14    137.34 o 
   0  10  12       38.33      -37.19    107.32 o 
   1  10  12        0.04       81.55    208.86 o 
   2  10  12        8.31       11.93    210.85 o 
   3  10  12        0.05      103.43    220.79 o 
   4  10  12       57.73      164.45    148.91 o 
  -4  11  12       93.44      194.31    162.45 o 
  -3  11  12      401.63      503.25    238.69 o 
  -2  11  12      180.94      212.16    134.24 o 
  -1  11  12       45.45      102.32    153.14 o 
   0  11  12       83.11       95.47    126.42 o 
   1  11  12      303.20      371.97    236.71 o 
   2  11  12        4.22      -57.68    224.77 o 
  -7   1  13       78.05       82.85    119.93 o 
  -6   1  13      324.88      319.52    125.09 o 
  -5   1  13       21.12        7.96    142.06 o 
  -4   1  13      281.31      279.38    125.74 o 
  -3   1  13      319.16      169.08    150.50 o 
  -2   1  13      125.31      217.61    120.25 o 
  -1   1  13       20.95      -41.27    121.97 o 
   0   1  13      520.03      501.21    149.59 o 
   1   1  13      103.06      286.49    161.68 o 
   2   1  13        1.72      215.41    154.24 o 
   3   1  13        8.09      217.61    136.56 o 
   4   1  13      553.02      640.50    242.67 o 
   5   1  13        0.35      -40.25     82.32 o 
  -6   2  13      132.62      141.16    134.27 o 
  -5   2  13      399.38      483.43    342.13 o 
  -4   2  13      837.80      620.72    144.54 o 
  -3   2  13        4.79      -11.48    139.90 o 
  -2   2  13      984.30     1140.37    180.40 o 
  -1   2  13      294.45      319.94    161.46 o 
   0   2  13       56.78      135.31    126.17 o 
   1   2  13       30.77      -29.72     99.60 o 
   2   2  13     1246.78     1216.29    215.82 o 
   3   2  13       45.11      113.98    152.21 o 
   4   2  13       26.90        8.18    143.55 o 
   5   2  13        2.19      -10.85     75.92 o 
  -6   3  13      277.27      239.21    133.34 o 
  -5   3  13       32.37      106.14    144.21 o 
  -4   3  13      229.57      386.67    141.90 o 
  -3   3  13      257.96      237.87    141.23 o 
  -2   3  13      405.17      389.09    134.68 o 
  -1   3  13       20.32      -39.50    117.47 o 
   0   3  13      329.50      382.17    165.15 o 
   1   3  13       21.47       96.95    150.96 o 
   2   3  13        0.14       68.03    121.34 o 
   3   3  13       10.91      180.93    126.57 o 
   4   3  13      608.26      767.32    181.95 o 
  -6   4  13        0.76      186.73    119.16 o 
  -5   4  13        0.79        5.52    106.19 o 
  -4   4  13        2.80      341.16    157.51 o 
  -3   4  13       10.81       72.24    129.46 o 
  -2   4  13        4.34      111.11    145.33 o 
  -1   4  13       15.30       60.09    117.52 o 
   0   4  13       31.65      283.05    136.99 o 
   1   4  13       23.27       52.20    144.12 o 
   2   4  13        7.63       87.78    149.01 o 
   3   4  13       33.40      167.93    145.85 o 
   4   4  13       14.03      124.84    118.66 o 
  -5   5  13       28.09       34.92    118.05 o 
  -4   5  13      301.35      286.43    127.24 o 
  -3   5  13      127.14      170.65    120.94 o 
  -2   5  13      121.00      202.86    154.01 o 
  -1   5  13       20.72       -6.00    122.67 o 
   0   5  13      719.89      659.83    150.61 o 
   1   5  13       40.63       20.18    103.31 o 
   2   5  13       15.35      158.53    149.20 o 
   3   5  13       84.49      122.13    171.06 o 
  -4   6  13      678.71      675.20    183.22 o 
  -3   6  13        0.63      -59.80    146.13 o 
  -2   6  13     1297.79     1303.05    195.64 o 
  -1   6  13      233.79      239.59    156.82 o 
   0   6  13       93.44        9.23    141.98 o 
   1   6  13       21.36       -3.26    120.43 o 
   2   6  13      954.00      816.14    155.44 o 
   3   6  13        0.39      -55.70    181.01 o 
  -3   7  13      224.82      269.55    253.61 o 
  -2   7  13      223.66      239.51    142.69 o 
  -1   7  13       77.52       58.89    110.88 o 
   0   7  13      422.06      583.90    156.69 o 
   1   7  13       60.19       18.79    141.22 o 
                                                 
